# Supplementary material for: Identification of Potential Candidates with Antimicrobial Activity Against Antibiotic-Resistant Staphylococcus aureus Strains: A Hierarchical Bioinformatics Approach
Source: Int J Mol Sci. 2026 Mar 17;27(6):2736. doi: 10.3390/ijms27062736 (PMC13026990; doi:10.3390/ijms27062736)
Supplement: Supplementary file 1 [file ijms-27-02736-s001.zip]

Archive with 7 entries (7 files):
- Supplementary_AVS.pdf
- Top5_0Y5_ToxicityReports.pdf
- 0Y5_Table ADMET_FINAL.xlsx
- 0Y5_Table TOXICITY_FINAL.xlsx
- Top5_QNZ_ToxicityReports.pdf
- QNZ_Table ADMET_Final.xlsx
- QNZ_Table TOXICITY_Final.xlsx
