# Supplementary material for: Identification of Potential Candidates with Antimicrobial Activity Against Antibiotic-Resistant Staphylococcus aureus Strains: A Hierarchical Bioinformatics Approach
Source: Int J Mol Sci. 2026 Mar 17;27(6):2736. doi: 10.3390/ijms27062736 (PMC13026990; doi:10.3390/ijms27062736)
Supplement: Supplementary file 1 [file ijms-27-02736-s001.zip › 0Y5_Table ADMET_FINAL.xlsx]

## Sheet: 0Y5 
INDEX	NAME	MOLPORT ID	IN SHOP	ADMET_SOLUBILITY_LEVEL	ADMET_BBB_LEVEL	ADMET_EXT_CYP2D6_PREDICTION	ADMET_HEPATOTIX_PREDICTION	ADMET_ABSORPTION_LEVEL	ADMET_EXT_PPB_PREDICTION
1	F6670-5976	MolPort-046-839-344	https://www.molport.com/shop/molecule-link/MolPort-046-839-344	3	2	false	false	0	true
2	N-(2,3-Dimethoxy-benzyl)-2-(3-methyl-2,4-dioxo-3,4-dihydro-2H-quinazolin-1-yl)-a	MolPort-000-134-945	https://www.molport.com/shop/molecule-link/MolPort-000-134-945	3	3	false	false	0	true
3	N-(2,3-Dimethoxy-benzyl)-2-(3-ethyl-2,4-dioxo-3,4-dihydro-2H-quinazolin-1-yl)-ac	MolPort-000-134-723	https://www.molport.com/shop/molecule-link/MolPort-000-134-723	3	3	false	false	0	true
4	Molecule	MolPort-016-664-393	https://www.molport.com/shop/molecule-link/MolPort-016-664-393	3	3	false	false	0	true
5	Molecule	MolPort-016-699-781	https://www.molport.com/shop/molecule-link/MolPort-016-699-781	3	2	false	false	0	true
6	Molecule	MolPort-042-617-134	https://www.molport.com/shop/molecule-link/MolPort-042-617-134	3	3	false	false	0	true
7	Molecule	MolPort-019-720-423	https://www.molport.com/shop/molecule-link/MolPort-019-720-423	3	3	false	false	0	true
8	Molecule	MolPort-016-718-488	https://www.molport.com/shop/molecule-link/MolPort-016-718-488	3	3	false	false	0	true
9	Molecule	MolPort-005-059-930	https://www.molport.com/shop/molecule-link/MolPort-005-059-930	4	3	false	false	0	true
10	Molecule	MolPort-016-664-399	https://www.molport.com/shop/molecule-link/MolPort-016-664-399	3	3	false	false	0	true
11	Molecule	MolPort-019-720-501	https://www.molport.com/shop/molecule-link/MolPort-019-720-501	3	3	false	false	0	true
12	Molecule	MolPort-016-664-403	https://www.molport.com/shop/molecule-link/MolPort-016-664-403	3	3	false	false	0	true
13	Molecule	MolPort-005-013-046	https://www.molport.com/shop/molecule-link/MolPort-005-013-046	4	3	false	false	0	true
14	Molecule	MolPort-016-668-568	https://www.molport.com/shop/molecule-link/MolPort-016-668-568	3	2	false	false	0	true
15	Molecule	MolPort-005-032-127	https://www.molport.com/shop/molecule-link/MolPort-005-032-127	3	2	false	false	0	true
16	Molecule	MolPort-009-715-125	https://www.molport.com/shop/molecule-link/MolPort-009-715-125	3	3	false	false	0	true
17	Molecule	MolPort-016-668-550	https://www.molport.com/shop/molecule-link/MolPort-016-668-550	3	3	false	false	0	true
18	Molecule	MolPort-019-720-425	https://www.molport.com/shop/molecule-link/MolPort-019-720-425	3	3	false	false	0	true
19	Molecule	MolPort-005-026-461	https://www.molport.com/shop/molecule-link/MolPort-005-026-461	3	2	false	false	0	true
20	N-(3-Methoxy-benzyl)-2-[3-(3-methoxy-propyl)-2,4-dioxo-3,4-dihydro-2H-quinazolin	MolPort-000-134-790	https://www.molport.com/shop/molecule-link/MolPort-000-134-790	3	3	false	false	0	true
21	Molecule	MolPort-016-699-632	https://www.molport.com/shop/molecule-link/MolPort-016-699-632	3	3	false	false	0	true
22	STOCK7S-45194	MolPort-028-854-465	https://www.molport.com/shop/molecule-link/MolPort-028-854-465	3	3	false	false	0	true
23	Molecule	MolPort-016-662-953	https://www.molport.com/shop/molecule-link/MolPort-016-662-953	3	3	false	false	0	true
24	Molecule	MolPort-016-666-791	https://www.molport.com/shop/molecule-link/MolPort-016-666-791	3	3	false	false	0	true
25	528398	MolPort-028-609-066	https://www.molport.com/shop/molecule-link/MolPort-028-609-066	3	3	false	false	0	true
26	Molecule	MolPort-044-309-641	https://www.molport.com/shop/molecule-link/MolPort-044-309-641	3	3	false	false	0	true
27	Molecule	MolPort-044-313-041	https://www.molport.com/shop/molecule-link/MolPort-044-313-041	3	3	false	false	0	true
28	Molecule	MolPort-005-083-030	https://www.molport.com/shop/molecule-link/MolPort-005-083-030	3	3	false	false	0	true
29	Molecule	MolPort-047-674-574	https://www.molport.com/shop/molecule-link/MolPort-047-674-574	3	3	false	false	0	true
30	Molecule	MolPort-019-720-421	https://www.molport.com/shop/molecule-link/MolPort-019-720-421	3	3	false	false	0	true
31	Molecule	MolPort-005-036-359	https://www.molport.com/shop/molecule-link/MolPort-005-036-359	3	2	false	false	0	true
32	Molecule	MolPort-047-210-340	https://www.molport.com/shop/molecule-link/MolPort-047-210-340	3	2	false	false	0	true
33	Molecule	MolPort-005-022-477	https://www.molport.com/shop/molecule-link/MolPort-005-022-477	3	2	false	false	0	true
34	Molecule	MolPort-016-664-391	https://www.molport.com/shop/molecule-link/MolPort-016-664-391	3	3	false	false	0	true
35	Molecule	MolPort-003-125-711	https://www.molport.com/shop/molecule-link/MolPort-003-125-711	3	3	false	false	0	true
36	Molecule	MolPort-039-102-749	https://www.molport.com/shop/molecule-link/MolPort-039-102-749	3	3	false	false	0	true
37	Molecule	MolPort-016-668-547	https://www.molport.com/shop/molecule-link/MolPort-016-668-547	3	3	false	false	0	true
38	Molecule	MolPort-005-071-503	https://www.molport.com/shop/molecule-link/MolPort-005-071-503	3	3	false	false	0	true
39	Molecule	MolPort-005-016-924	https://www.molport.com/shop/molecule-link/MolPort-005-016-924	3	3	false	false	0	true
40	Molecule	MolPort-016-668-567	https://www.molport.com/shop/molecule-link/MolPort-016-668-567	3	2	false	false	0	true
41	Molecule	MolPort-005-046-014	https://www.molport.com/shop/molecule-link/MolPort-005-046-014	3	2	false	false	0	true
42	Molecule	MolPort-019-720-482	https://www.molport.com/shop/molecule-link/MolPort-019-720-482	3	3	false	false	0	true
43	Molecule	MolPort-016-664-392	https://www.molport.com/shop/molecule-link/MolPort-016-664-392	3	3	false	false	0	true
44	Molecule	MolPort-005-052-452	https://www.molport.com/shop/molecule-link/MolPort-005-052-452	3	3	false	false	0	true
45	535435	MolPort-028-609-119	https://www.molport.com/shop/molecule-link/MolPort-028-609-119	3	3	false	false	0	true
46	F6670-5982	MolPort-046-839-431	https://www.molport.com/shop/molecule-link/MolPort-046-839-431	3	3	false	false	0	true
47	Molecule	MolPort-000-820-749	https://www.molport.com/shop/molecule-link/MolPort-000-820-749	3	3	false	false	0	true
48	Molecule	MolPort-005-010-547	https://www.molport.com/shop/molecule-link/MolPort-005-010-547	3	2	false	false	0	true
49	Molecule	MolPort-005-038-231	https://www.molport.com/shop/molecule-link/MolPort-005-038-231	3	2	false	false	0	true
50	Molecule	MolPort-004-999-739	https://www.molport.com/shop/molecule-link/MolPort-004-999-739	3	3	false	false	0	true
51	Molecule	MolPort-005-043-958	https://www.molport.com/shop/molecule-link/MolPort-005-043-958	3	2	false	false	0	true
52	Molecule	MolPort-046-601-735	https://www.molport.com/shop/molecule-link/MolPort-046-601-735	3	3	false	false	0	true
53	Molecule	MolPort-044-312-579	https://www.molport.com/shop/molecule-link/MolPort-044-312-579	3	3	false	false	0	true
54	Molecule	MolPort-044-313-085	https://www.molport.com/shop/molecule-link/MolPort-044-313-085	3	3	false	false	0	true
55	Molecule	MolPort-005-006-000	https://www.molport.com/shop/molecule-link/MolPort-005-006-000	3	3	false	false	0	true
56	Molecule	MolPort-005-059-909	https://www.molport.com/shop/molecule-link/MolPort-005-059-909	3	3	false	false	0	true
57	Molecule	MolPort-046-177-951	https://www.molport.com/shop/molecule-link/MolPort-046-177-951	3	2	false	false	0	true
58	Molecule	MolPort-008-329-796	https://www.molport.com/shop/molecule-link/MolPort-008-329-796	3	3	false	false	0	true
59	Molecule	MolPort-009-715-127	https://www.molport.com/shop/molecule-link/MolPort-009-715-127	3	3	false	false	0	true
60	Molecule	MolPort-005-005-087	https://www.molport.com/shop/molecule-link/MolPort-005-005-087	3	2	false	false	0	true
61	Molecule	MolPort-039-103-052	https://www.molport.com/shop/molecule-link/MolPort-039-103-052	3	3	false	false	0	true
62	Molecule	MolPort-005-003-108	https://www.molport.com/shop/molecule-link/MolPort-005-003-108	3	3	false	false	0	true
63	Molecule	MolPort-005-037-492	https://www.molport.com/shop/molecule-link/MolPort-005-037-492	3	3	false	false	0	true
64	Molecule	MolPort-016-666-561	https://www.molport.com/shop/molecule-link/MolPort-016-666-561	3	3	false	false	0	true
65	Molecule	MolPort-051-704-722	https://www.molport.com/shop/molecule-link/MolPort-051-704-722	3	3	false	false	0	true
66	Molecule	MolPort-046-192-370	https://www.molport.com/shop/molecule-link/MolPort-046-192-370	3	3	false	false	0	true
67	Molecule	MolPort-005-012-831	https://www.molport.com/shop/molecule-link/MolPort-005-012-831	3	2	false	false	0	true
68	Molecule	MolPort-005-000-676	https://www.molport.com/shop/molecule-link/MolPort-005-000-676	3	3	false	false	0	true
69	Molecule	MolPort-016-699-684	https://www.molport.com/shop/molecule-link/MolPort-016-699-684	3	3	false	false	0	true
70	Molecule	MolPort-005-041-135	https://www.molport.com/shop/molecule-link/MolPort-005-041-135	3	3	false	false	0	true
71	Molecule	MolPort-010-746-765	https://www.molport.com/shop/molecule-link/MolPort-010-746-765	3	3	false	false	0	true
72	Molecule	MolPort-010-710-830	https://www.molport.com/shop/molecule-link/MolPort-010-710-830	3	3	false	false	0	true
73	Molecule	MolPort-051-592-148	https://www.molport.com/shop/molecule-link/MolPort-051-592-148	3	2	false	false	0	true
74	Molecule	MolPort-005-012-547	https://www.molport.com/shop/molecule-link/MolPort-005-012-547	3	2	false	false	0	true
75	Molecule	MolPort-005-092-473	https://www.molport.com/shop/molecule-link/MolPort-005-092-473	3	2	false	false	0	true
76	Molecule	MolPort-005-074-134	https://www.molport.com/shop/molecule-link/MolPort-005-074-134	3	3	false	false	0	true
77	Molecule	MolPort-039-105-887	https://www.molport.com/shop/molecule-link/MolPort-039-105-887	3	2	false	false	0	true
78	Molecule	MolPort-005-058-122	https://www.molport.com/shop/molecule-link/MolPort-005-058-122	3	2	false	false	0	true
79	Molecule	MolPort-008-283-589	https://www.molport.com/shop/molecule-link/MolPort-008-283-589	3	2	false	false	0	true
80	Molecule	MolPort-016-721-702	https://www.molport.com/shop/molecule-link/MolPort-016-721-702	3	3	false	false	0	true
81	Molecule	MolPort-010-746-700	https://www.molport.com/shop/molecule-link/MolPort-010-746-700	3	3	false	false	0	true
82	Molecule	MolPort-044-352-089	https://www.molport.com/shop/molecule-link/MolPort-044-352-089	4	3	false	false	0	true
83	Molecule	MolPort-005-063-722	https://www.molport.com/shop/molecule-link/MolPort-005-063-722	3	3	false	false	0	true
84	Molecule	MolPort-005-064-757	https://www.molport.com/shop/molecule-link/MolPort-005-064-757	3	2	false	false	0	true
85	Molecule	MolPort-007-674-419	https://www.molport.com/shop/molecule-link/MolPort-007-674-419	3	3	false	false	0	true
86	Molecule	MolPort-016-655-372	https://www.molport.com/shop/molecule-link/MolPort-016-655-372	3	2	false	false	0	true
87	Molecule	MolPort-005-031-705	https://www.molport.com/shop/molecule-link/MolPort-005-031-705	3	2	false	false	0	true
88	Molecule	MolPort-005-046-277	https://www.molport.com/shop/molecule-link/MolPort-005-046-277	3	2	false	false	0	true
89	Molecule	MolPort-039-104-467	https://www.molport.com/shop/molecule-link/MolPort-039-104-467	3	2	false	false	0	true
90	Molecule	MolPort-016-666-570	https://www.molport.com/shop/molecule-link/MolPort-016-666-570	3	3	false	false	0	true
91	Molecule	MolPort-039-122-085	https://www.molport.com/shop/molecule-link/MolPort-039-122-085	3	2	false	false	0	true
92	Molecule	MolPort-047-128-768	https://www.molport.com/shop/molecule-link/MolPort-047-128-768	3	3	false	false	0	true
93	Molecule	MolPort-009-706-524	https://www.molport.com/shop/molecule-link/MolPort-009-706-524	3	3	false	false	0	true
94	Molecule	MolPort-005-039-945	https://www.molport.com/shop/molecule-link/MolPort-005-039-945	3	2	false	false	0	true
95	Molecule	MolPort-005-101-024	https://www.molport.com/shop/molecule-link/MolPort-005-101-024	3	3	false	false	0	true
96	Molecule	MolPort-047-189-580	https://www.molport.com/shop/molecule-link/MolPort-047-189-580	3	3	false	false	0	true
97	Molecule	MolPort-005-012-554	https://www.molport.com/shop/molecule-link/MolPort-005-012-554	3	3	false	false	0	true
98	Molecule	MolPort-005-003-595	https://www.molport.com/shop/molecule-link/MolPort-005-003-595	3	2	false	false	0	true
99	Molecule	MolPort-005-006-865	https://www.molport.com/shop/molecule-link/MolPort-005-006-865	3	3	false	false	0	true
100	Molecule	MolPort-008-378-815	https://www.molport.com/shop/molecule-link/MolPort-008-378-815	3	2	false	false	0	true
101	Molecule	MolPort-002-669-875	https://www.molport.com/shop/molecule-link/MolPort-002-669-875	3	2	false	false	0	true
102	STOCK7S-36428	MolPort-027-714-412	https://www.molport.com/shop/molecule-link/MolPort-027-714-412	3	3	false	false	0	true
103	Molecule	MolPort-016-666-796	https://www.molport.com/shop/molecule-link/MolPort-016-666-796	3	3	false	false	0	true
104	Molecule	MolPort-016-665-240	https://www.molport.com/shop/molecule-link/MolPort-016-665-240	3	2	false	false	0	true
105	Molecule	MolPort-002-663-534	https://www.molport.com/shop/molecule-link/MolPort-002-663-534	3	3	false	false	0	true
106	Molecule	MolPort-051-496-301	https://www.molport.com/shop/molecule-link/MolPort-051-496-301	3	3	false	false	0	true
107	Molecule	MolPort-020-227-141	https://www.molport.com/shop/molecule-link/MolPort-020-227-141	3	3	false	false	0	true
108	Molecule	MolPort-010-710-829	https://www.molport.com/shop/molecule-link/MolPort-010-710-829	3	3	false	false	0	true
109	Molecule	MolPort-005-069-159	https://www.molport.com/shop/molecule-link/MolPort-005-069-159	3	3	false	false	0	true
110	Molecule	MolPort-010-746-674	https://www.molport.com/shop/molecule-link/MolPort-010-746-674	3	3	false	false	0	true
111	Molecule	MolPort-010-976-150	https://www.molport.com/shop/molecule-link/MolPort-010-976-150	3	2	false	false	0	true
112	Molecule	MolPort-044-313-981	https://www.molport.com/shop/molecule-link/MolPort-044-313-981	3	3	false	false	0	true
113	Molecule	MolPort-016-668-431	https://www.molport.com/shop/molecule-link/MolPort-016-668-431	3	3	false	false	0	true
114	Molecule	MolPort-005-027-302	https://www.molport.com/shop/molecule-link/MolPort-005-027-302	3	2	false	false	0	true
115	Molecule	MolPort-047-183-756	https://www.molport.com/shop/molecule-link/MolPort-047-183-756	3	3	false	false	0	true
116	Molecule	MolPort-000-850-276	https://www.molport.com/shop/molecule-link/MolPort-000-850-276	3	3	false	false	0	true
117	Molecule	MolPort-044-638-272	https://www.molport.com/shop/molecule-link/MolPort-044-638-272	3	2	false	false	0	true
118	Molecule	MolPort-016-666-563	https://www.molport.com/shop/molecule-link/MolPort-016-666-563	3	3	false	false	0	true
119	Molecule	MolPort-002-649-964	https://www.molport.com/shop/molecule-link/MolPort-002-649-964	3	2	false	false	0	true
120	Molecule	MolPort-005-075-173	https://www.molport.com/shop/molecule-link/MolPort-005-075-173	3	3	false	false	0	true
121	Molecule	MolPort-005-043-977	https://www.molport.com/shop/molecule-link/MolPort-005-043-977	3	3	false	false	0	true
122	STOCK7S-56718	MolPort-039-196-636	https://www.molport.com/shop/molecule-link/MolPort-039-196-636	3	3	false	false	0	true
123	X5706	MolPort-028-599-998	https://www.molport.com/shop/molecule-link/MolPort-028-599-998	3	3	false	false	0	true
124	Molecule	MolPort-019-699-937	https://www.molport.com/shop/molecule-link/MolPort-019-699-937	3	3	false	false	0	true
125	Molecule	MolPort-007-629-455	https://www.molport.com/shop/molecule-link/MolPort-007-629-455	3	3	false	false	0	true
126	Molecule	MolPort-044-311-675	https://www.molport.com/shop/molecule-link/MolPort-044-311-675	3	3	false	false	0	true
127	Molecule	MolPort-016-642-774	https://www.molport.com/shop/molecule-link/MolPort-016-642-774	3	3	false	false	0	true
128	Molecule	MolPort-009-715-110	https://www.molport.com/shop/molecule-link/MolPort-009-715-110	3	2	false	false	0	true
129	Molecule	MolPort-005-029-917	https://www.molport.com/shop/molecule-link/MolPort-005-029-917	3	3	false	false	0	true
130	Molecule	MolPort-010-746-682	https://www.molport.com/shop/molecule-link/MolPort-010-746-682	3	3	false	false	0	true
131	Molecule	MolPort-005-001-709	https://www.molport.com/shop/molecule-link/MolPort-005-001-709	3	3	false	false	0	true
132	Molecule	MolPort-010-647-705	https://www.molport.com/shop/molecule-link/MolPort-010-647-705	3	3	false	false	0	true
133	Molecule	MolPort-042-675-531	https://www.molport.com/shop/molecule-link/MolPort-042-675-531	3	3	false	false	0	true
134	Molecule	MolPort-042-675-529	https://www.molport.com/shop/molecule-link/MolPort-042-675-529	3	3	false	false	0	true
135	Molecule	MolPort-046-601-741	https://www.molport.com/shop/molecule-link/MolPort-046-601-741	3	2	false	false	0	true
136	Molecule	MolPort-005-020-225	https://www.molport.com/shop/molecule-link/MolPort-005-020-225	3	2	false	false	0	true
137	Molecule	MolPort-009-715-108	https://www.molport.com/shop/molecule-link/MolPort-009-715-108	3	3	false	false	0	true
138	Molecule	MolPort-004-992-801	https://www.molport.com/shop/molecule-link/MolPort-004-992-801	3	3	false	false	0	true
139	Molecule	MolPort-005-000-171	https://www.molport.com/shop/molecule-link/MolPort-005-000-171	3	3	false	false	0	true
140	Molecule	MolPort-039-112-879	https://www.molport.com/shop/molecule-link/MolPort-039-112-879	3	3	false	false	0	true
141	Molecule	MolPort-047-661-718	https://www.molport.com/shop/molecule-link/MolPort-047-661-718	3	3	false	false	0	true
142	Molecule	MolPort-005-036-593	https://www.molport.com/shop/molecule-link/MolPort-005-036-593	3	2	false	false	0	true
143	Molecule	MolPort-005-089-476	https://www.molport.com/shop/molecule-link/MolPort-005-089-476	3	2	false	false	0	true
144	Molecule	MolPort-016-655-366	https://www.molport.com/shop/molecule-link/MolPort-016-655-366	3	2	false	false	0	true
145	Molecule	MolPort-005-007-020	https://www.molport.com/shop/molecule-link/MolPort-005-007-020	3	2	false	false	0	true
146	Molecule	MolPort-005-057-861	https://www.molport.com/shop/molecule-link/MolPort-005-057-861	3	3	false	false	0	true
147	Molecule	MolPort-047-373-313	https://www.molport.com/shop/molecule-link/MolPort-047-373-313	3	3	false	false	0	true
148	Molecule	MolPort-009-715-106	https://www.molport.com/shop/molecule-link/MolPort-009-715-106	3	3	false	false	0	true
149	Molecule	MolPort-046-601-847	https://www.molport.com/shop/molecule-link/MolPort-046-601-847	3	3	false	false	0	true
150	Molecule	MolPort-005-059-677	https://www.molport.com/shop/molecule-link/MolPort-005-059-677	3	3	false	false	0	true
151	Molecule	MolPort-000-791-076	https://www.molport.com/shop/molecule-link/MolPort-000-791-076	3	3	false	false	0	true
152	Molecule	MolPort-016-666-568	https://www.molport.com/shop/molecule-link/MolPort-016-666-568	3	3	false	false	0	true
153	Molecule	MolPort-047-011-115	https://www.molport.com/shop/molecule-link/MolPort-047-011-115	3	3	false	false	0	true
154	Molecule	MolPort-003-122-319	https://www.molport.com/shop/molecule-link/MolPort-003-122-319	3	3	false	false	0	true
155	Molecule	MolPort-005-020-529	https://www.molport.com/shop/molecule-link/MolPort-005-020-529	3	3	false	false	0	true
156	Molecule	MolPort-005-033-956	https://www.molport.com/shop/molecule-link/MolPort-005-033-956	3	2	false	false	0	true
157	Molecule	MolPort-010-710-806	https://www.molport.com/shop/molecule-link/MolPort-010-710-806	3	3	false	false	0	true
158	Molecule	MolPort-047-503-527	https://www.molport.com/shop/molecule-link/MolPort-047-503-527	3	3	false	false	0	true
159	Molecule	MolPort-047-182-226	https://www.molport.com/shop/molecule-link/MolPort-047-182-226	3	3	false	false	0	true
160	Molecule	MolPort-010-741-771	https://www.molport.com/shop/molecule-link/MolPort-010-741-771	3	3	false	false	0	true
161	Molecule	MolPort-002-861-891	https://www.molport.com/shop/molecule-link/MolPort-002-861-891	3	3	false	false	0	true
162	Molecule	MolPort-019-720-091	https://www.molport.com/shop/molecule-link/MolPort-019-720-091	3	3	false	false	0	true
163	Molecule	MolPort-010-663-222	https://www.molport.com/shop/molecule-link/MolPort-010-663-222	3	3	false	false	0	true
164	Molecule	MolPort-010-911-006	https://www.molport.com/shop/molecule-link/MolPort-010-911-006	3	3	false	false	0	true
165	Molecule	MolPort-010-901-286	https://www.molport.com/shop/molecule-link/MolPort-010-901-286	3	2	false	false	0	true
166	0Y5 (Compound Template)			2	4	false	true	0	false
167	Meticilina			3	3	false	false	0	false
168	Oxacilina			3	4	false	false	0	true
