# Supplementary material for: Identification of Potential Candidates with Antimicrobial Activity Against Antibiotic-Resistant Staphylococcus aureus Strains: A Hierarchical Bioinformatics Approach
Source: Int J Mol Sci. 2026 Mar 17;27(6):2736. doi: 10.3390/ijms27062736 (PMC13026990; doi:10.3390/ijms27062736)
Supplement: Supplementary file 1 [file ijms-27-02736-s001.zip › 0Y5_Table TOXICITY_FINAL.xlsx]

## Sheet: 0Y5 Toxicity
INDEX	NAME	MOLPORT ID	TOPKAT_MOUSE_FEMALE_NTP_PREDICTION	TOPKAT_MOUSE_MALE_NTP_PREDICTION	TOPKAT_RAT_FEMALE_NTP_PREDICTION	TOPKAT_RAT_MALE_NTP_PREDICTION	TOPKAT_MOUSE_FEMALE_FDA	TOPKAT_MOUSE_MALE_FDA	TOPKAT_RAT_FEMALE_FDA	TOPKAT_RAT_MALE_FDA	TOPKAT_WOE_PREDICTION	TOPKAT_AMES_PREDICTION	TOPKAT_DTP_PREDICTION
1	Molecule	MolPort-042-617-134	Non-Carcinogen	Non-Carcinogen	Non-Carcinogen	Non-Carcinogen	Non-Carcinogen	Non-Carcinogen	Non-Carcinogen	Non-Carcinogen	Non-Carcinogen	Non-Mutagen	Non-Toxic
2	Molecule	MolPort-019-720-501	Non-Carcinogen	Non-Carcinogen	Non-Carcinogen	Non-Carcinogen	Non-Carcinogen	Non-Carcinogen	Non-Carcinogen	Non-Carcinogen	Non-Carcinogen	Non-Mutagen	Non-Toxic
3	Molecule	MolPort-016-668-568	Non-Carcinogen	Non-Carcinogen	Non-Carcinogen	Non-Carcinogen	Non-Carcinogen	Non-Carcinogen	Non-Carcinogen	Non-Carcinogen	Non-Carcinogen	Non-Mutagen	Non-Toxic
4	Molecule	MolPort-019-720-425	Non-Carcinogen	Non-Carcinogen	Non-Carcinogen	Non-Carcinogen	Non-Carcinogen	Non-Carcinogen	Non-Carcinogen	Non-Carcinogen	Non-Carcinogen	Non-Mutagen	Non-Toxic
5	STOCK7S-45194	MolPort-028-854-465	Non-Carcinogen	Non-Carcinogen	Non-Carcinogen	Non-Carcinogen	Non-Carcinogen	Non-Carcinogen	Non-Carcinogen	Non-Carcinogen	Non-Carcinogen	Non-Mutagen	Non-Toxic
6	Molecule	MolPort-044-309-641	Non-Carcinogen	Non-Carcinogen	Non-Carcinogen	Non-Carcinogen	Non-Carcinogen	Non-Carcinogen	Non-Carcinogen	Non-Carcinogen	Non-Carcinogen	Non-Mutagen	Non-Toxic
7	Molecule	MolPort-044-313-041	Non-Carcinogen	Non-Carcinogen	Non-Carcinogen	Non-Carcinogen	Non-Carcinogen	Non-Carcinogen	Non-Carcinogen	Non-Carcinogen	Non-Carcinogen	Non-Mutagen	Non-Toxic
8	Molecule	MolPort-003-125-711	Non-Carcinogen	Non-Carcinogen	Non-Carcinogen	Non-Carcinogen	Non-Carcinogen	Non-Carcinogen	Non-Carcinogen	Non-Carcinogen	Non-Carcinogen	Non-Mutagen	Non-Toxic
9	F6670-5982	MolPort-046-839-431	Non-Carcinogen	Non-Carcinogen	Non-Carcinogen	Non-Carcinogen	Non-Carcinogen	Non-Carcinogen	Non-Carcinogen	Non-Carcinogen	Non-Carcinogen	Non-Mutagen	Non-Toxic
10	Molecule	MolPort-000-820-749	Non-Carcinogen	Non-Carcinogen	Non-Carcinogen	Non-Carcinogen	Non-Carcinogen	Non-Carcinogen	Non-Carcinogen	Non-Carcinogen	Non-Carcinogen	Non-Mutagen	Non-Toxic
11	Molecule	MolPort-005-043-958	Non-Carcinogen	Non-Carcinogen	Non-Carcinogen	Non-Carcinogen	Non-Carcinogen	Non-Carcinogen	Non-Carcinogen	Non-Carcinogen	Non-Carcinogen	Non-Mutagen	Non-Toxic
12	Molecule	MolPort-046-601-735	Non-Carcinogen	Non-Carcinogen	Non-Carcinogen	Non-Carcinogen	Non-Carcinogen	Non-Carcinogen	Non-Carcinogen	Non-Carcinogen	Non-Carcinogen	Non-Mutagen	Non-Toxic
13	Molecule	MolPort-044-312-579	Non-Carcinogen	Non-Carcinogen	Non-Carcinogen	Non-Carcinogen	Non-Carcinogen	Non-Carcinogen	Non-Carcinogen	Non-Carcinogen	Non-Carcinogen	Non-Mutagen	Non-Toxic
14	Molecule	MolPort-044-313-085	Non-Carcinogen	Non-Carcinogen	Non-Carcinogen	Non-Carcinogen	Non-Carcinogen	Non-Carcinogen	Non-Carcinogen	Non-Carcinogen	Non-Carcinogen	Non-Mutagen	Non-Toxic
15	Molecule	MolPort-046-177-951	Non-Carcinogen	Non-Carcinogen	Non-Carcinogen	Non-Carcinogen	Non-Carcinogen	Non-Carcinogen	Non-Carcinogen	Non-Carcinogen	Non-Carcinogen	Non-Mutagen	Non-Toxic
16	Molecule	MolPort-008-329-796	Non-Carcinogen	Non-Carcinogen	Non-Carcinogen	Non-Carcinogen	Non-Carcinogen	Non-Carcinogen	Non-Carcinogen	Non-Carcinogen	Non-Carcinogen	Non-Mutagen	Non-Toxic
17	Molecule	MolPort-005-037-492	Non-Carcinogen	Non-Carcinogen	Non-Carcinogen	Non-Carcinogen	Non-Carcinogen	Non-Carcinogen	Non-Carcinogen	Non-Carcinogen	Non-Carcinogen	Non-Mutagen	Non-Toxic
18	Molecule	MolPort-046-192-370	Non-Carcinogen	Non-Carcinogen	Non-Carcinogen	Non-Carcinogen	Non-Carcinogen	Non-Carcinogen	Non-Carcinogen	Non-Carcinogen	Non-Carcinogen	Non-Mutagen	Non-Toxic
19	Molecule	MolPort-005-012-831	Non-Carcinogen	Non-Carcinogen	Non-Carcinogen	Non-Carcinogen	Non-Carcinogen	Non-Carcinogen	Non-Carcinogen	Non-Carcinogen	Non-Carcinogen	Non-Mutagen	Non-Toxic
20	Molecule	MolPort-010-710-830	Non-Carcinogen	Non-Carcinogen	Non-Carcinogen	Non-Carcinogen	Non-Carcinogen	Non-Carcinogen	Non-Carcinogen	Non-Carcinogen	Non-Carcinogen	Non-Mutagen	Non-Toxic
21	Molecule	MolPort-051-592-148	Non-Carcinogen	Non-Carcinogen	Non-Carcinogen	Non-Carcinogen	Non-Carcinogen	Non-Carcinogen	Non-Carcinogen	Non-Carcinogen	Non-Carcinogen	Non-Mutagen	Non-Toxic
22	Molecule	MolPort-005-074-134	Non-Carcinogen	Non-Carcinogen	Non-Carcinogen	Non-Carcinogen	Non-Carcinogen	Non-Carcinogen	Non-Carcinogen	Non-Carcinogen	Non-Carcinogen	Non-Mutagen	Non-Toxic
23	Molecule	MolPort-008-283-589	Non-Carcinogen	Non-Carcinogen	Non-Carcinogen	Non-Carcinogen	Non-Carcinogen	Non-Carcinogen	Non-Carcinogen	Non-Carcinogen	Non-Carcinogen	Non-Mutagen	Non-Toxic
24	Molecule	MolPort-044-352-089	Non-Carcinogen	Non-Carcinogen	Non-Carcinogen	Non-Carcinogen	Non-Carcinogen	Non-Carcinogen	Non-Carcinogen	Non-Carcinogen	Non-Carcinogen	Non-Mutagen	Non-Toxic
25	Molecule	MolPort-005-063-722	Non-Carcinogen	Non-Carcinogen	Non-Carcinogen	Non-Carcinogen	Non-Carcinogen	Non-Carcinogen	Non-Carcinogen	Non-Carcinogen	Non-Carcinogen	Non-Mutagen	Non-Toxic
26	Molecule	MolPort-007-674-419	Non-Carcinogen	Non-Carcinogen	Non-Carcinogen	Non-Carcinogen	Non-Carcinogen	Non-Carcinogen	Non-Carcinogen	Non-Carcinogen	Non-Carcinogen	Non-Mutagen	Non-Toxic
27	Molecule	MolPort-039-104-467	Non-Carcinogen	Non-Carcinogen	Non-Carcinogen	Non-Carcinogen	Non-Carcinogen	Non-Carcinogen	Non-Carcinogen	Non-Carcinogen	Non-Carcinogen	Non-Mutagen	Non-Toxic
28	Molecule	MolPort-009-706-524	Non-Carcinogen	Non-Carcinogen	Non-Carcinogen	Non-Carcinogen	Non-Carcinogen	Non-Carcinogen	Non-Carcinogen	Non-Carcinogen	Non-Carcinogen	Non-Mutagen	Non-Toxic
29	Molecule	MolPort-005-012-554	Non-Carcinogen	Non-Carcinogen	Non-Carcinogen	Non-Carcinogen	Non-Carcinogen	Non-Carcinogen	Non-Carcinogen	Non-Carcinogen	Non-Carcinogen	Non-Mutagen	Non-Toxic
30	Molecule	MolPort-002-663-534	Non-Carcinogen	Non-Carcinogen	Non-Carcinogen	Non-Carcinogen	Non-Carcinogen	Non-Carcinogen	Non-Carcinogen	Non-Carcinogen	Non-Carcinogen	Non-Mutagen	Non-Toxic
31	Molecule	MolPort-010-710-829	Non-Carcinogen	Non-Carcinogen	Non-Carcinogen	Non-Carcinogen	Non-Carcinogen	Non-Carcinogen	Non-Carcinogen	Non-Carcinogen	Non-Carcinogen	Non-Mutagen	Non-Toxic
32	Molecule	MolPort-005-069-159	Non-Carcinogen	Non-Carcinogen	Non-Carcinogen	Non-Carcinogen	Non-Carcinogen	Non-Carcinogen	Non-Carcinogen	Non-Carcinogen	Non-Carcinogen	Non-Mutagen	Non-Toxic
33	Molecule	MolPort-044-313-981	Non-Carcinogen	Non-Carcinogen	Non-Carcinogen	Non-Carcinogen	Non-Carcinogen	Non-Carcinogen	Non-Carcinogen	Non-Carcinogen	Non-Carcinogen	Non-Mutagen	Non-Toxic
34	Molecule	MolPort-016-668-431	Non-Carcinogen	Non-Carcinogen	Non-Carcinogen	Non-Carcinogen	Non-Carcinogen	Non-Carcinogen	Non-Carcinogen	Non-Carcinogen	Non-Carcinogen	Non-Mutagen	Non-Toxic
35	Molecule	MolPort-000-850-276	Non-Carcinogen	Non-Carcinogen	Non-Carcinogen	Non-Carcinogen	Non-Carcinogen	Non-Carcinogen	Non-Carcinogen	Non-Carcinogen	Non-Carcinogen	Non-Mutagen	Non-Toxic
36	Molecule	MolPort-002-649-964	Non-Carcinogen	Non-Carcinogen	Non-Carcinogen	Non-Carcinogen	Non-Carcinogen	Non-Carcinogen	Non-Carcinogen	Non-Carcinogen	Non-Carcinogen	Non-Mutagen	Non-Toxic
37	Molecule	MolPort-005-075-173	Non-Carcinogen	Non-Carcinogen	Non-Carcinogen	Non-Carcinogen	Non-Carcinogen	Non-Carcinogen	Non-Carcinogen	Non-Carcinogen	Non-Carcinogen	Non-Mutagen	Non-Toxic
38	Molecule	MolPort-046-601-847	Non-Carcinogen	Non-Carcinogen	Non-Carcinogen	Non-Carcinogen	Non-Carcinogen	Non-Carcinogen	Non-Carcinogen	Non-Carcinogen	Non-Carcinogen	Non-Mutagen	Non-Toxic
39	Molecule	MolPort-000-791-076	Non-Carcinogen	Non-Carcinogen	Non-Carcinogen	Non-Carcinogen	Non-Carcinogen	Non-Carcinogen	Non-Carcinogen	Non-Carcinogen	Non-Carcinogen	Non-Mutagen	Non-Toxic
40	Molecule	MolPort-003-122-319	Non-Carcinogen	Non-Carcinogen	Non-Carcinogen	Non-Carcinogen	Non-Carcinogen	Non-Carcinogen	Non-Carcinogen	Non-Carcinogen	Non-Carcinogen	Non-Mutagen	Non-Toxic
41	Molecule	MolPort-005-033-956	Non-Carcinogen	Non-Carcinogen	Non-Carcinogen	Non-Carcinogen	Non-Carcinogen	Non-Carcinogen	Non-Carcinogen	Non-Carcinogen	Non-Carcinogen	Non-Mutagen	Non-Toxic
42	Molecule	MolPort-010-710-806	Non-Carcinogen	Non-Carcinogen	Non-Carcinogen	Non-Carcinogen	Non-Carcinogen	Non-Carcinogen	Non-Carcinogen	Non-Carcinogen	Non-Carcinogen	Non-Mutagen	Non-Toxic
43	Molecule	MolPort-002-861-891	Non-Carcinogen	Non-Carcinogen	Non-Carcinogen	Non-Carcinogen	Non-Carcinogen	Non-Carcinogen	Non-Carcinogen	Non-Carcinogen	Non-Carcinogen	Non-Mutagen	Non-Toxic
44	Molecule	MolPort-019-720-091	Non-Carcinogen	Non-Carcinogen	Non-Carcinogen	Non-Carcinogen	Non-Carcinogen	Non-Carcinogen	Non-Carcinogen	Non-Carcinogen	Non-Carcinogen	Non-Mutagen	Non-Toxic
45	Molecule	MolPort-010-663-222	Non-Carcinogen	Non-Carcinogen	Non-Carcinogen	Non-Carcinogen	Non-Carcinogen	Non-Carcinogen	Non-Carcinogen	Non-Carcinogen	Non-Carcinogen	Non-Mutagen	Non-Toxic
46	Molecule	MolPort-010-911-006	Non-Carcinogen	Non-Carcinogen	Non-Carcinogen	Non-Carcinogen	Non-Carcinogen	Non-Carcinogen	Non-Carcinogen	Non-Carcinogen	Non-Carcinogen	Non-Mutagen	Non-Toxic
47	0Y5 (Compound Template)		Carcinogen	Carcinogen	Non-Carcinogen	Non-Carcinogen	Single-Carcinogen	Single-Carcinogen	Non-Carcinogen	Non-Carcinogen	Non-Carcinogen	Non-Mutagen	Non-Toxic
48	Meticilina		Non-Carcinogen	Non-Carcinogen	Non-Carcinogen	Non-Carcinogen	Non-Carcinogen	Non-Carcinogen	Non-Carcinogen	Non-Carcinogen	Non-Carcinogen	Non-Mutagen	Non-Toxic
49	Oxacilina		Non-Carcinogen	Non-Carcinogen	Non-Carcinogen	Non-Carcinogen	Non-Carcinogen	Non-Carcinogen	Non-Carcinogen	Non-Carcinogen	Non-Carcinogen	Non-Mutagen	Non-Toxic
