# Supplementary material for: Identification of Potential Candidates with Antimicrobial Activity Against Antibiotic-Resistant Staphylococcus aureus Strains: A Hierarchical Bioinformatics Approach
Source: Int J Mol Sci. 2026 Mar 17;27(6):2736. doi: 10.3390/ijms27062736 (PMC13026990; doi:10.3390/ijms27062736)
Supplement: Supplementary file 1 [file ijms-27-02736-s001.zip › QNZ_Table ADMET_Final.xlsx]

## Sheet: QNZ Screening
INDEX	NAME	MOLPORT ID	ADMET_SOLUBILITY_LEVEL	ADMET_BBB_LEVEL	ADMET_EXT_CYP2D6_PREDICTION	ADMET_HEPATOTIX_PREDICTION	ADMET_ABSORPTION_LEVEL	ADMET_EXT_PPB_PREDICTION
1	Molecule	MolPort-002-558-192	2	1	false	false	0	true
2	Molecule	MolPort-000-720-419	2	1	false	false	0	true
3	Molecule	MolPort-002-870-436	2	1	false	false	0	true
4	Molecule	MolPort-000-163-155	2	1	false	false	0	true
5	Molecule	MolPort-003-183-873	2	1	false	false	0	true
6	2-[2-(4-Hydroxy-3-methoxy-phenyl)-vinyl]-3-m-tolyl-3H-quinazolin-4-one	MolPort-001-954-672	2	1	false	false	0	true
7	2-(2-Pyridin-2-yl-vinyl)-3-m-tolyl-3H-quinazolin-4-one	MolPort-002-007-476	2	1	false	false	0	true
8	Molecule	MolPort-002-180-646	2	1	false	false	0	true
9	Molecule	MolPort-002-551-995	2	1	false	false	0	true
10	Molecule	MolPort-001-510-405	2	2	false	false	0	true
11	3-(4-Hydroxy-phenyl)-2-[2-(4-hydroxy-phenyl)-vinyl]-3H-quinazolin-4-one	MolPort-001-979-695	2	2	false	false	0	true
12	Molecule	MolPort-001-532-007	2	1	false	false	0	true
13	Molecule	MolPort-007-920-205	2	1	false	false	0	true
14	Molecule	MolPort-002-589-813	2	1	false	false	0	true
15	Molecule	MolPort-000-714-337	2	1	false	false	0	true
16	2-[2-(4-Methoxy-phenyl)-vinyl]-3-phenyl-3H-quinazolin-4-one	MolPort-001-915-783	2	1	false	false	0	true
17	Molecule	MolPort-001-532-008	2	1	false	false	0	true
18	Molecule	MolPort-002-546-645	2	1	false	false	0	true
19	Molecule	MolPort-001-496-238	2	1	false	false	0	true
20	2-[2-(2-Methoxy-phenyl)-vinyl]-3-phenyl-3H-quinazolin-4-one	MolPort-001-896-800	2	1	false	false	0	true
21	Molecule	MolPort-002-628-237	2	1	false	false	0	true
22	2-[2-(4-Hydroxy-phenyl)-vinyl]-3-o-tolyl-3H-quinazolin-4-one	MolPort-001-954-692	2	1	false	false	0	true
23	Molecule	MolPort-000-773-166	2	1	false	false	0	true
24	Molecule	MolPort-000-825-045	2	1	false	false	0	true
25	Molecule	MolPort-001-525-277	2	1	false	false	0	true
26	Molecule	MolPort-001-496-325	2	2	false	false	0	true
27	Molecule	MolPort-002-547-544	2	2	false	false	0	true
28	Molecule	MolPort-002-870-434	2	1	false	false	0	true
29	Molecule	MolPort-007-920-119	2	1	false	false	0	true
30	Molecule	MolPort-001-508-852	2	1	false	false	0	true
31	Molecule	MolPort-002-621-023	2	1	false	false	0	true
32	Molecule	MolPort-007-920-017	2	1	false	false	0	true
33	Molecule	MolPort-002-536-784	2	1	false	false	0	true
34	3-(3-Hydroxy-phenyl)-2-[(E)-2-(4-hydroxy-phenyl)-vinyl]-3H-quinazolin-4-one	MolPort-001-965-773	2	2	false	false	0	true
35	2-[2-(4-Hydroxy-3-methoxy-phenyl)-vinyl]-3-phenyl-3H-quinazolin-4-one	MolPort-001-954-675	2	1	false	false	0	true
36	Molecule	MolPort-002-609-250	2	1	false	false	0	true
37	3-(3-Methoxy-phenyl)-2-styryl-3H-quinazolin-4-one	MolPort-001-959-871	2	1	false	false	0	true
38	3-(2-Methoxy-phenyl)-2-styryl-3H-quinazolin-4-one	MolPort-001-959-867	2	1	false	false	0	true
39	Molecule	MolPort-001-532-006	2	1	false	false	0	true
40	Molecule	MolPort-002-574-982	2	1	false	false	0	true
41	3-(3-Hydroxy-phenyl)-2-[(E)-2-(4-methoxy-phenyl)-vinyl]-3H-quinazolin-4-one	MolPort-001-965-774	2	1	false	false	0	true
42	Molecule	MolPort-001-495-138	2	1	false	false	0	true
43	Molecule	MolPort-002-118-352	2	1	false	false	0	true
44	Molecule	MolPort-002-206-746	2	1	false	false	0	true
45	Molecule	MolPort-002-589-492	2	1	false	false	0	true
46	Molecule	MolPort-002-101-060	2	1	false	false	0	true
47	2-[2-(4-Hydroxy-phenyl)-vinyl]-3-(2-methoxy-phenyl)-3H-quinazolin-4-one	MolPort-001-959-881	2	1	false	false	0	true
48	Molecule	MolPort-007-919-958	2	1	false	false	0	true
49	Molecule	MolPort-007-920-002	2	1	false	false	0	true
50	Molecule	MolPort-002-169-312	2	1	false	false	0	true
51	3-Phenyl-2-(2-pyridin-2-yl-vinyl)-3H-quinazolin-4-one	MolPort-002-007-475	2	1	false	false	0	true
52	Molecule	MolPort-001-508-865	2	1	false	false	0	true
53	Molecule	MolPort-001-508-851	2	1	false	false	0	true
54	Molecule	MolPort-007-920-116	2	1	false	false	0	true
55	3-(4-Methoxy-phenyl)-2-(2-pyridin-2-yl-vinyl)-3H-quinazolin-4-one	MolPort-002-007-477	2	1	false	false	0	true
56	Molecule	MolPort-039-019-470	2	1	false	false	0	true
57	Molecule	MolPort-007-920-267	2	1	false	false	0	true
58	2-[2-(4-Hydroxy-3-methoxy-phenyl)-vinyl]-3-(3-methoxy-phenyl)-3H-quinazolin-4-on	MolPort-001-959-879	2	1	false	false	0	true
59	Molecule	MolPort-007-555-957	2	1	false	false	0	true
60	3-(4-Ethoxy-phenyl)-2-(2-pyridin-2-yl-vinyl)-3H-quinazolin-4-one	MolPort-002-007-464	2	1	false	false	0	true
61	Molecule	MolPort-002-323-575	2	1	false	false	0	true
62	Molecule	MolPort-002-180-651	2	1	false	false	0	true
63	Molecule	MolPort-007-920-273	2	1	false	false	0	true
64	Molecule	MolPort-002-118-932	2	0	false	false	0	true
65	Molecule	MolPort-002-548-479	2	1	false	false	0	true
66	3-(3-Methoxy-phenyl)-2-(2-pyridin-2-yl-vinyl)-3H-quinazolin-4-one	MolPort-002-007-480	2	1	false	false	0	true
67	Molecule	MolPort-000-848-625	2	1	false	false	0	true
68	Molecule	MolPort-000-728-326	2	1	false	false	0	true
69	Molecule	MolPort-002-085-489	2	1	false	false	0	true
70	Molecule	MolPort-000-852-679	2	1	false	false	0	true
71	2-(2-Furan-2-yl-vinyl)-3-o-tolyl-3H-quinazolin-4-one	MolPort-001-961-882	2	1	false	false	0	true
72	2-(2-Furan-2-yl-vinyl)-3-p-tolyl-3H-quinazolin-4-one	MolPort-001-965-777	2	1	false	false	0	true
73	Molecule	MolPort-002-629-556	2	1	false	false	0	true
74	Molecule	MolPort-000-699-823	2	1	false	false	0	true
75	Molecule	MolPort-000-744-347	2	1	false	false	0	true
76	Molecule	MolPort-000-788-016	2	1	false	false	0	true
77	Molecule	MolPort-002-559-360	3	2	false	false	0	true
78	Molecule	MolPort-000-918-134	2	2	false	false	0	true
79	Molecule	MolPort-009-688-896	3	2	false	false	0	true
80	F6782-4483	MolPort-047-584-923	2	1	false	false	0	true
81	Molecule	MolPort-000-901-854	2	1	false	false	0	true
82	4-(4-Oxo-2-propyl-4H-quinazolin-3-yl)-benzoic acid ethyl ester	MolPort-002-004-020	2	1	false	false	0	true
83	4-(2-Ethyl-4-oxo-4H-quinazolin-3-yl)-benzoic acid ethyl ester	MolPort-002-001-167	2	1	false	false	0	true
84	Molecule	MolPort-002-709-662	2	1	false	false	0	true
85	Molecule	MolPort-001-848-862	2	1	false	false	0	true
86	Molecule	MolPort-010-785-755	2	1	false	false	0	true
87	Molecule	MolPort-003-378-239	2	2	false	false	0	true
88	Molecule	MolPort-000-829-777	2	1	false	false	0	true
89	Molecule	MolPort-000-837-815	2	1	false	false	0	true
90	Molecule	MolPort-007-975-257	2	1	false	false	0	true
91	Molecule	MolPort-010-693-336	2	1	false	false	0	true
92	Molecule	MolPort-003-145-972	2	1	false	false	0	true
93	Molecule	MolPort-002-207-256	2	0	false	false	0	true
94	Molecule	MolPort-001-496-066	2	1	false	false	0	true
95	STOCK6S-64107	MolPort-005-930-626	2	2	false	false	0	true
96	Molecule	MolPort-044-636-245	2	2	false	false	0	true
97	F6782-4484	MolPort-047-584-956	2	1	false	false	0	true
98	Molecule	MolPort-003-146-028	2	1	false	false	0	true
99	Molecule	MolPort-000-827-808	2	0	false	false	0	true
100	6-Iodo-2-methyl-3-(3-trifluoromethyl-phenyl)-3H-quinazolin-4-one	MolPort-001-891-972	2	1	false	false	0	true
101	Molecule	MolPort-003-145-994	2	1	false	false	0	true
102	Molecule	MolPort-010-785-744	2	1	false	false	0	true
103	Molecule	MolPort-000-914-692	2	2	false	false	0	true
104	STOCK6S-57963	MolPort-005-926-713	2	1	false	false	0	true
105	Molecule	MolPort-003-145-991	2	1	false	false	0	true
106	Molecule	MolPort-010-785-757	2	1	false	false	0	true
107	Molecule	MolPort-000-848-982	2	1	false	false	0	true
108	Molecule	MolPort-000-914-546	2	1	false	false	0	true
109	Molecule	MolPort-003-378-231	2	1	false	false	0	true
110	Molecule	MolPort-008-430-067	2	2	false	false	0	true
111	Molecule	MolPort-010-693-332	2	1	false	false	0	true
112	Molecule	MolPort-002-571-906	2	1	false	false	0	true
113	Molecule	MolPort-002-601-462	2	0	false	false	0	true
114	Molecule	MolPort-003-146-003	2	1	false	false	0	true
115	Molecule	MolPort-003-145-976	2	1	false	false	0	true
116	Molecule	MolPort-002-578-419	2	1	false	false	0	true
117	Molecule	MolPort-000-220-846	2	1	false	false	0	true
118	Molecule	MolPort-000-833-148	2	0	false	false	0	true
119	Molecule	MolPort-003-146-018	2	1	false	false	0	true
120	Molecule	MolPort-000-736-044	2	0	false	false	0	true
121	Molecule	MolPort-007-975-276	2	1	false	false	0	true
122	2-Methyl-3-(2-trifluoromethyl-phenyl)-3H-quinazolin-4-one	MolPort-002-001-477	2	1	false	false	0	true
123	Molecule	MolPort-003-145-921	2	1	false	false	0	true
124	Molecule	MolPort-009-736-599	2	1	false	false	0	true
125	Molecule	MolPort-006-810-336	2	2	false	false	0	true
126	Molecule	MolPort-005-976-468	2	2	false	false	0	true
127	Molecule	MolPort-003-378-236	2	1	false	false	0	true
128	Molecule	MolPort-002-164-221	2	2	false	false	0	true
129	Molecule	MolPort-005-980-064	3	2	false	false	0	true
130	Molecule	MolPort-001-633-020	2	1	false	false	0	true
131	Molecule	MolPort-002-321-066	2	1	false	false	0	true
132	Molecule	MolPort-010-785-756	2	1	false	false	0	true
133	Molecule	MolPort-000-743-391	2	0	false	false	0	true
134	Molecule	MolPort-001-532-277	2	1	false	false	0	true
135	Molecule	MolPort-002-571-014	2	1	false	false	0	true
136	Molecule	MolPort-003-145-920	2	1	false	false	0	true
137	Molecule	MolPort-000-836-068	2	1	false	false	0	true
138	Molecule	MolPort-010-785-753	2	1	false	false	0	true
139	Molecule	MolPort-000-918-432	2	1	false	false	0	true
140	Molecule	MolPort-003-157-184	2	1	false	false	0	true
141	Molecule	MolPort-008-314-299	2	2	false	false	0	true
142	Molecule	MolPort-008-313-898	2	2	false	false	0	true
143	Molecule	MolPort-003-145-992	2	2	false	false	0	true
144	Molecule	MolPort-003-145-971	2	1	false	false	0	true
145	Molecule	MolPort-002-511-359	2	1	false	false	0	true
146	Molecule	MolPort-004-954-334	2	1	false	false	0	true
147	Molecule	MolPort-005-969-844	2	2	false	false	0	true
148	Molecule	MolPort-002-248-203	2	1	false	false	0	true
149	Molecule	MolPort-002-165-886	2	2	false	false	0	true
150	Molecule	MolPort-002-083-854	2	1	false	false	0	true
151	Molecule	MolPort-019-870-074	2	1	false	false	0	true
152	Molecule	MolPort-004-843-552	2	1	false	false	0	true
153	Molecule	MolPort-003-145-999	2	1	false	false	0	true
154	Molecule	MolPort-002-545-055	2	2	false	false	0	true
155	Molecule	MolPort-001-532-276	2	1	false	false	0	true
156	STOCK6S-46882	MolPort-005-919-095	2	2	false	false	0	true
157	Molecule	MolPort-002-666-277	2	1	false	false	0	true
158	Molecule	MolPort-009-736-639	2	1	false	false	0	true
159	Molecule	MolPort-000-918-408	2	1	false	false	0	true
160	2-Benzyl-3-(4-methoxy-phenyl)-3H-quinazolin-4-one	MolPort-001-979-697	2	1	false	false	0	true
161	Molecule	MolPort-001-509-028	2	1	false	false	0	true
162	Molecule	MolPort-004-843-553	2	1	false	false	0	true
163	Molecule	MolPort-000-614-768	2	1	false	false	0	true
164	Molecule	MolPort-000-735-987	2	0	false	false	0	true
165	Molecule	MolPort-007-975-293	2	2	false	false	0	true
166	Molecule	MolPort-007-975-296	2	2	false	false	0	true
167	Molecule	MolPort-003-157-228	2	1	false	false	0	true
168	F2147-1841	MolPort-046-425-730	2	2	false	false	0	true
169	Molecule	MolPort-001-027-281	2	1	false	false	0	true
170	Molecule	MolPort-003-145-924	2	1	false	false	0	true
171	Molecule	MolPort-002-801-957	2	1	false	false	0	true
172	Molecule	MolPort-000-858-693	2	1	false	false	0	true
173	Molecule	MolPort-001-633-725	2	1	false	false	0	true
174	Molecule	MolPort-019-931-888	2	1	false	false	0	true
175	Molecule	MolPort-001-650-474	2	1	false	false	0	true
176	Molecule	MolPort-000-717-569	2	1	false	false	0	true
177	Molecule	MolPort-002-288-462	2	1	false	false	0	true
178	3-(4-Ethoxy-phenyl)-2-phenyl-3H-quinazolin-4-one	MolPort-001-953-531	2	1	false	false	0	true
179	Molecule	MolPort-002-094-226	2	1	false	false	0	true
180	Molecule	MolPort-002-665-311	2	1	false	false	0	true
181	2-(1-Methyl-2-oxo-2,3-dihydro-1H-indol-3-ylmethyl)-3-phenyl-3H-quinazolin-4-one	MolPort-001-965-869	2	1	false	false	0	true
182	Molecule	MolPort-002-273-873	2	1	false	false	0	true
183	Molecule	MolPort-000-711-767	2	1	false	false	0	true
184	N-Allyl-2-(4-oxo-3-m-tolyl-3,4-dihydro-quinazolin-2-ylsulfanyl)-acetamide	MolPort-000-051-566	2	1	false	false	0	true
185	Molecule	MolPort-003-145-923	2	1	false	false	0	true
186	Molecule	MolPort-002-801-956	2	2	false	false	0	true
187	Molecule	MolPort-000-733-030	2	1	false	false	0	true
188	2-(1-Ethyl-2-oxo-2,3-dihydro-1H-indol-3-ylmethyl)-3-phenyl-3H-quinazolin-4-one	MolPort-001-965-870	2	1	false	false	0	true
189	Molecule	MolPort-004-843-547	2	1	false	false	0	true
190	Molecule	MolPort-000-740-406	3	2	false	false	0	true
191	Molecule	MolPort-006-811-446	2	2	false	false	0	true
192	F6609-8828	MolPort-046-685-647	2	1	false	false	0	true
193	Molecule	MolPort-002-665-556	2	2	false	false	0	true
194	Molecule	MolPort-002-666-947	2	2	false	false	0	true
195	N-Allyl-2-[3-(2,5-dimethyl-phenyl)-4-oxo-3,4-dihydro-quinazolin-2-ylsulfanyl]-ac	MolPort-000-051-570	2	1	false	false	0	true
196	F6782-4451	MolPort-047-584-980	2	1	false	false	0	true
197	Molecule	MolPort-016-899-843	2	1	false	false	0	true
198	Molecule	MolPort-001-494-053	2	2	false	false	0	true
199	3-Phenyl-2-piperidin-1-ylmethyl-3H-quinazolin-4-one	MolPort-001-913-400	2	1	false	false	0	true
200	Molecule	MolPort-000-708-378	2	1	false	false	0	true
201	N-Cyclopropyl-2-[4-oxo-3-(3-trifluoromethyl-phenyl)-3,4-dihydro-quinazolin-2-yls	MolPort-001-911-947	2	1	false	false	0	true
202	Molecule	MolPort-002-620-454	2	1	false	false	0	true
203	Molecule	MolPort-002-624-244	2	1	false	false	0	true
204	Molecule	MolPort-008-333-219	2	1	false	false	0	true
205	Molecule	MolPort-009-736-608	2	2	false	false	0	true
206	Molecule	MolPort-004-843-563	2	1	false	false	0	true
207	Molecule	MolPort-002-842-374	2	1	false	false	0	true
208	Molecule	MolPort-051-578-906	2	2	false	false	0	true
209	2-(2-Oxo-1-propyl-2,3-dihydro-1H-indol-3-ylmethyl)-3-phenyl-3H-quinazolin-4-one	MolPort-001-983-441	2	1	false	false	0	true
210	2-(1-Isopropyl-2-oxo-2,3-dihydro-1H-indol-3-ylmethyl)-3-phenyl-3H-quinazolin-4-o	MolPort-002-003-292	2	1	false	false	0	true
211	Molecule	MolPort-008-342-958	2	2	false	false	0	true
212	N-Allyl-2-[3-(2,3-dimethyl-phenyl)-4-oxo-3,4-dihydro-quinazolin-2-ylsulfanyl]-ac	MolPort-001-996-158	2	1	false	false	0	true
213	Molecule	MolPort-002-668-721	2	2	false	false	0	true
214	Molecule	MolPort-008-342-790	2	2	false	false	0	true
215	Molecule	MolPort-007-579-353	2	1	false	false	0	true
216	Molecule	MolPort-003-146-175	2	2	false	false	0	true
217	Molecule	MolPort-008-344-861	2	1	false	false	0	true
218	Molecule	MolPort-002-512-634	3	2	false	false	0	true
219	3-(2-Fluoro-phenyl)-2-morpholin-4-ylmethyl-3H-quinazolin-4-one	MolPort-002-014-881	2	2	false	false	0	true
220	Molecule	MolPort-000-845-119	3	2	false	false	0	true
221	2-(1,5-Dimethyl-2-oxo-2,3-dihydro-1H-indol-3-ylmethyl)-3-phenyl-3H-quinazolin-4-	MolPort-001-939-889	2	1	false	false	0	true
222	Molecule	MolPort-008-344-505	2	2	false	false	0	true
223	2-[2-(4-Hydroxy-phenyl)-vinyl]-6-methyl-1,5-diphenyl-1H-pyrimidin-4-one	MolPort-001-903-023	2	1	false	false	0	true
224	Molecule	MolPort-008-339-617	2	2	false	false	0	true
225	Molecule	MolPort-002-579-834	2	1	false	false	0	true
226	Molecule	MolPort-010-799-254	2	1	false	false	0	true
227	Molecule	MolPort-002-589-840	2	2	false	false	0	true
228	STOCK1N-72256	MolPort-005-911-135	2	2	false	false	0	true
229	Molecule	MolPort-008-342-117	2	2	false	false	0	true
230	Molecule	MolPort-005-972-868	2	2	false	false	0	true
231	2-[2-(4-Methoxy-phenyl)-vinyl]-3-methyl-3H-quinazolin-4-one	MolPort-001-966-733	2	1	false	false	0	true
232	2-Morpholin-4-ylmethyl-3-phenyl-3H-quinazolin-4-one	MolPort-001-910-024	3	2	false	false	0	true
233	Molecule	MolPort-001-496-362	2	1	false	false	0	true
234	3-Ethyl-2-[2-(4-hydroxy-phenyl)-vinyl]-3H-quinazolin-4-one	MolPort-001-965-875	2	1	false	false	0	true
235	Molecule	MolPort-010-799-253	2	1	false	false	0	true
236	Molecule	MolPort-002-086-428	3	2	false	false	0	true
237	Molecule	MolPort-004-843-565	2	1	false	false	0	true
238	3-(2,5-Dimethyl-phenyl)-2-(2-oxo-2-pyrrolidin-1-yl-ethylsulfanyl)-3H-quinazolin-	MolPort-000-051-571	2	1	false	false	0	true
239	Molecule	MolPort-002-272-211	2	2	false	false	0	true
240	Molecule	MolPort-010-961-340	2	2	false	false	0	true
241	Molecule	MolPort-000-715-666	2	1	false	false	0	true
242	Untitled Document	MolPort-046-418-807	2	1	false	false	0	true
243	Molecule	MolPort-002-299-028	2	1	false	false	0	true
244	Molecule	MolPort-002-274-066	2	1	false	false	0	true
245	3-Ethyl-2-((Z)-2-o-tolyl-vinyl)-3H-quinazolin-4-one	MolPort-001-987-421	2	1	false	false	0	true
246	Molecule	MolPort-002-568-297	2	1	false	false	0	true
247	Molecule	MolPort-002-556-215	2	0	false	false	0	true
248	Molecule	MolPort-002-274-818	2	2	false	false	0	true
249	2-[2-(3-Bromo-phenyl)-vinyl]-3-ethyl-3H-quinazolin-4-one	MolPort-001-954-654	2	1	false	false	0	true
250	Molecule	MolPort-002-275-050	2	0	false	false	0	true
251	3-Ethyl-2-[2-(2-hydroxy-3-methoxy-phenyl)-vinyl]-3H-quinazolin-4-one	MolPort-001-903-770	2	2	false	false	0	true
252	Molecule	MolPort-002-917-210	2	1	false	false	0	true
253	Molecule	MolPort-016-900-298	2	1	false	false	0	true
254	Molecule	MolPort-002-085-159	2	1	false	false	0	true
255	2-[2-(4-Hydroxy-3-methoxy-phenyl)-vinyl]-3-methyl-3H-quinazolin-4-one	MolPort-001-890-755	3	2	false	false	0	true
256	Molecule	MolPort-000-727-887	2	2	false	false	0	true
257	Molecule	MolPort-003-146-173	2	2	false	false	0	true
258	Molecule	MolPort-004-843-566	2	1	false	false	0	true
259	Molecule	MolPort-001-496-363	2	1	false	false	0	true
260	Molecule	MolPort-002-559-455	2	1	false	false	0	true
261	Molecule	MolPort-010-961-343	2	2	false	false	0	true
262	3-(2,3-Dimethyl-phenyl)-2-(2-oxo-2-pyrrolidin-1-yl-ethylsulfanyl)-3H-quinazolin-	MolPort-001-996-160	2	1	false	false	0	true
263	Molecule	MolPort-006-505-380	2	2	false	false	0	true
264	Molecule	MolPort-002-090-886	3	2	false	false	0	true
265	Molecule	MolPort-000-743-235	2	1	false	false	0	true
266	Molecule	MolPort-010-961-306	2	1	false	false	0	true
267	Molecule	MolPort-002-581-442	2	0	false	false	0	true
268	Molecule	MolPort-002-665-396	2	1	false	false	0	true
269	Molecule	MolPort-010-961-339	2	1	false	false	0	true
270	Molecule	MolPort-002-123-410	2	1	false	false	0	true
271	Molecule	MolPort-002-547-850	2	1	false	false	0	true
272	2-[2-(3-Bromo-phenyl)-vinyl]-3-(2-hydroxy-ethyl)-3H-quinazolin-4-one	MolPort-001-908-029	2	1	false	false	0	true
273	Molecule	MolPort-003-146-172	2	2	false	false	0	true
274	Molecule	MolPort-000-839-745	2	1	false	false	0	true
275	Molecule	MolPort-001-576-890	2	0	false	false	0	true
276	Molecule	MolPort-016-910-415	2	2	false	false	0	true
277	Molecule	MolPort-047-917-180	2	2	false	false	0	true
278	Molecule	MolPort-051-552-482	2	2	false	false	0	true
279	Molecule	MolPort-002-274-146	2	2	false	false	0	true
280	Molecule	MolPort-007-788-818	2	2	false	false	0	true
281	Molecule	MolPort-007-909-672	2	2	false	false	0	true
282	Molecule	MolPort-008-344-602	2	2	false	false	0	true
283	Molecule	MolPort-010-661-933	2	1	false	false	0	true
284	Molecule	MolPort-001-509-029	2	1	false	false	0	true
285	Molecule	MolPort-002-169-310	2	1	false	false	0	true
286	Molecule	MolPort-000-703-827	2	1	false	false	0	true
287	Molecule	MolPort-000-700-352	2	1	false	false	0	true
288	2-Allylsulfanyl-3-o-tolyl-3H-quinazolin-4-one	MolPort-001-958-478	2	0	false	false	0	true
289	Molecule	MolPort-010-961-334	2	2	false	false	0	true
290	Molecule	MolPort-010-661-935	2	1	false	false	0	true
291	2-[2-Oxo-1,2-dihydro-indol-(3Z)-ylidenemethyl]-3-phenethyl-3H-quinazolin-4-one	MolPort-002-021-656	2	1	false	false	0	true
292	Molecule	MolPort-007-915-803	2	1	false	false	0	true
293	2-[2-(4-Bromo-phenyl)-vinyl]-3-ethyl-3H-quinazolin-4-one	MolPort-001-959-866	2	1	false	false	0	true
294	2-Methylsulfanyl-3-o-tolyl-3H-quinazolin-4-one	MolPort-001-958-474	2	1	false	false	0	true
295	Molecule	MolPort-016-910-276	2	2	false	false	0	true
296	Molecule	MolPort-010-661-929	2	1	false	false	0	true
297	3-(3-Hydroxy-propyl)-2-[2-(2-methyl-1H-indol-3-yl)-vinyl]-3H-quinazolin-4-one	MolPort-001-991-949	3	2	false	false	0	true
298	Molecule	MolPort-010-796-861	2	2	false	false	0	true
299	2-(2-Benzo[1,3]dioxol-5-yl-vinyl)-3-methyl-3H-quinazolin-4-one	MolPort-001-964-357	2	2	false	false	0	true
300	Molecule	MolPort-002-214-591	3	1	false	false	0	true
301	Molecule	MolPort-010-961-300	2	1	false	false	0	true
302	Molecule	MolPort-010-661-930	2	1	false	false	0	true
303	Molecule	MolPort-010-961-330	2	1	false	false	0	true
304	3-Ethyl-2-(2-m-tolyl-vinyl)-3H-quinazolin-4-one	MolPort-001-987-422	2	1	false	false	0	true
305	Molecule	MolPort-002-568-512	2	1	false	false	0	true
306	Molecule	MolPort-007-608-380	2	2	false	false	0	true
307	Molecule	MolPort-010-661-932	2	1	false	false	0	true
308	Molecule	MolPort-002-635-550	2	1	false	false	0	true
309	Molecule	MolPort-000-700-766	2	1	false	false	0	true
310	Molecule	MolPort-006-037-677	2	1	false	false	0	true
311	Molecule	MolPort-001-849-093	2	1	false	false	0	true
312	Molecule	MolPort-000-830-872	2	1	false	false	0	true
313	2-Allylsulfanyl-3-p-tolyl-3H-quinazolin-4-one	MolPort-001-944-355	2	0	false	false	0	true
314	N-Allyl-2-[3-(4-ethyl-phenyl)-4-oxo-3,4-dihydro-quinazolin-2-ylsulfanyl]-acetami	MolPort-001-997-751	2	1	false	false	0	true
315	Molecule	MolPort-010-661-936	2	1	false	false	0	true
316	Molecule	MolPort-002-541-996	2	1	false	false	0	true
317	Molecule	MolPort-046-426-686	2	1	false	false	0	true
318	Molecule	MolPort-002-296-939	2	1	false	false	0	true
319	Molecule	MolPort-007-579-483	2	1	false	false	0	true
320	Molecule	MolPort-000-829-844	2	1	false	false	0	true
321	2-[(E)-2-(1-Benzyl-1H-indol-3-yl)-vinyl]-3-(2-hydroxy-ethyl)-3H-quinazolin-4-one	MolPort-001-991-948	2	1	false	false	0	true
322	Molecule	MolPort-010-961-333	2	1	false	false	0	true
323	Molecule	MolPort-000-739-421	2	1	false	false	0	true
324	Molecule	MolPort-016-910-263	2	2	false	false	0	true
325	Molecule	MolPort-009-713-376	2	1	false	false	0	true
326	Molecule	MolPort-002-286-502	2	1	false	false	0	true
327	Molecule	MolPort-007-903-342	2	2	false	false	0	true
328	Molecule	MolPort-010-961-301	2	1	false	false	0	true
329	Molecule	MolPort-010-961-325	2	1	false	false	0	true
330	Molecule	MolPort-000-828-199	2	1	false	false	0	true
331	N-Allyl-2-(4-oxo-3-p-tolyl-3,4-dihydro-quinazolin-2-ylsulfanyl)-acetamide	MolPort-001-994-711	2	1	false	false	0	true
332	Molecule	MolPort-009-713-356	2	1	false	false	0	true
333	Molecule	MolPort-002-587-461	2	1	false	false	0	true
334	Molecule	MolPort-008-338-409	2	2	false	false	0	true
335	N,N-Diethyl-2-(4-oxo-3-o-tolyl-3,4-dihydro-quinazolin-2-ylsulfanyl)-acetamide	MolPort-002-016-205	2	1	false	false	0	true
336	Molecule	MolPort-009-713-357	2	1	false	false	0	true
337	Molecule	MolPort-002-660-993	2	2	false	false	0	true
338	Molecule	MolPort-002-284-368	2	1	false	false	0	true
339	Molecule	MolPort-047-898-129	2	2	false	false	0	true
340	Molecule	MolPort-000-827-812	2	1	false	false	0	true
341	Molecule	MolPort-007-915-467	2	1	false	false	0	true
342	2-(2-Benzo[1,3]dioxol-5-yl-vinyl)-3-(3-hydroxy-propyl)-3H-quinazolin-4-one	MolPort-001-994-767	3	2	false	false	0	true
343	Molecule	MolPort-010-961-267	2	1	false	false	0	true
344	Molecule	MolPort-016-910-264	2	2	false	false	0	true
345	Molecule	MolPort-004-832-102	2	1	false	false	0	true
346	Molecule	MolPort-003-029-485	2	2	false	false	0	true
347	2-[(E)-2-(1-Benzyl-1H-indol-3-yl)-vinyl]-3-(3-hydroxy-propyl)-3H-quinazolin-4-on	MolPort-001-991-950	2	1	false	false	0	true
348	2-Ethylsulfanyl-3-p-tolyl-3H-quinazolin-4-one	MolPort-001-944-340	2	0	false	false	0	true
349	3-Benzyl-2-[2-(4-hydroxy-phenyl)-vinyl]-3H-quinazolin-4-one	MolPort-001-905-481	2	1	false	false	0	true
350	MDL Molfile	MolPort-003-965-540	2	1	false	false	0	true
351	Molecule	MolPort-007-598-724	2	2	false	false	0	true
352	Molecule	MolPort-002-017-868	2	1	false	false	0	true
353	Molecule	MolPort-004-832-105	2	1	false	false	0	true
354	Molecule	MolPort-001-616-095	2	1	false	false	0	true
355	Molecule	MolPort-009-713-353	2	2	false	false	0	true
356	Molecule	MolPort-003-107-534	2	2	false	false	0	true
357	Molecule	MolPort-010-961-328	2	1	false	false	0	true
358	Molecule	MolPort-008-334-857	2	1	false	false	0	true
359	2-(2-Oxo-2-pyrrolidin-1-yl-ethylsulfanyl)-3-p-tolyl-3H-quinazolin-4-one	MolPort-001-994-712	2	1	false	false	0	true
360	Molecule	MolPort-000-736-082	2	1	false	false	0	true
361	Molecule	MolPort-008-335-634	2	2	false	false	0	true
362	Molecule	MolPort-002-296-975	2	1	false	false	0	true
363	Molecule	MolPort-010-661-872	2	1	false	false	0	true
364	Molecule	MolPort-010-661-873	2	1	false	false	0	true
365	Molecule	MolPort-010-961-329	2	1	false	false	0	true
366	Molecule	MolPort-001-682-952	2	2	false	false	0	true
367	Molecule	MolPort-010-661-865	2	1	false	false	0	true
368	Molecule	MolPort-010-661-927	2	2	false	false	0	true
369	Molecule	MolPort-007-579-520	2	1	false	false	0	true
370	Molecule	MolPort-003-029-486	2	1	false	false	0	true
371	Molecule	MolPort-010-661-867	2	1	false	false	0	true
372	Molecule	MolPort-010-961-319	2	1	false	false	0	true
373	Molecule	MolPort-002-180-644	2	1	false	false	0	true
374	Molecule	MolPort-002-590-294	2	1	false	false	0	true
375	N-Allyl-2-[3-(2,4-dimethyl-phenyl)-4-oxo-3,4-dihydro-quinazolin-2-ylsulfanyl]-ac	MolPort-001-997-748	2	1	false	false	0	true
376	Molecule	MolPort-019-716-570	2	1	false	false	0	true
377	Molecule	MolPort-003-029-079	2	1	false	false	0	true
378	Molecule	MolPort-003-591-751	2	2	false	false	0	true
379	Molecule	MolPort-004-950-004	2	1	false	false	0	true
380	Molecule	MolPort-010-961-358	2	1	false	false	0	true
381	Molecule	MolPort-010-661-866	2	2	false	false	0	true
382	Molecule	MolPort-007-675-172	2	1	false	false	0	true
383	Molecule	MolPort-002-283-274	2	0	false	false	0	true
384	Molecule	MolPort-002-088-505	2	1	false	false	0	true
385	Molecule	MolPort-002-578-447	2	1	false	false	0	true
386	Molecule	MolPort-006-318-220	2	1	false	false	0	true
387	Molecule	MolPort-010-661-874	2	1	false	false	0	true
388	Molecule	MolPort-010-661-911	2	1	false	false	0	true
389	Molecule	MolPort-008-316-249	2	2	false	false	0	true
390	MDL Molfile	MolPort-003-965-528	2	1	false	false	0	true
391	Molecule	MolPort-007-598-725	2	2	false	false	0	true
392	Molecule	MolPort-007-675-446	2	1	false	false	0	true
393	Molecule	MolPort-010-961-347	2	1	false	false	0	true
394	Molecule	MolPort-002-662-127	2	1	false	false	0	true
395	Molecule	MolPort-004-892-984	2	1	false	false	0	true
396	Molecule	MolPort-001-536-634	2	2	false	false	0	true
397	Molecule	MolPort-002-508-339	2	1	false	false	0	true
398	STOCK2S-24708	MolPort-009-766-872	2	0	false	false	0	true
399	Molecule	MolPort-007-913-267	2	1	false	false	0	true
400	Molecule	MolPort-002-510-828	2	2	false	false	0	true
401	Molecule	MolPort-002-123-700	2	1	false	false	0	true
402	Molecule	MolPort-008-300-237	2	1	false	false	0	true
403	Molecule	MolPort-010-961-360	2	1	false	false	0	true
404	Molecule	MolPort-000-853-802	2	1	false	false	0	true
405	Molecule	MolPort-003-029-080	2	1	false	false	0	true
406	Molecule	MolPort-002-238-872	2	0	false	false	0	true
407	Molecule	MolPort-003-029-498	2	1	false	false	0	true
408	Molecule	MolPort-009-713-335	2	2	false	false	0	true
409	Molecule	MolPort-010-961-349	2	1	false	false	0	true
410	Molecule	MolPort-000-705-655	2	2	false	false	0	true
411	Molecule	MolPort-002-510-933	2	1	false	false	0	true
412	Molecule	MolPort-004-832-103	2	1	false	false	0	true
413	Molecule	MolPort-000-837-477	2	1	false	false	0	true
414	Molecule	MolPort-010-961-352	2	1	false	false	0	true
415	Molecule	MolPort-010-961-354	2	2	false	false	0	true
416	Molecule	MolPort-002-097-491	2	2	false	false	0	true
417	Molecule	MolPort-007-675-198	2	1	false	false	0	true
418	3-Benzyl-2-[2-(1H-indol-3-yl)-vinyl]-3H-quinazolin-4-one	MolPort-001-975-233	2	1	false	false	0	true
419	Molecule	MolPort-010-961-314	2	2	false	false	0	true
420	Molecule	MolPort-010-961-361	2	1	false	false	0	true
421	Molecule	MolPort-003-029-082	2	1	false	false	0	true
422	Molecule	MolPort-000-714-703	2	1	false	false	0	true
423	Molecule	MolPort-001-844-431	2	2	false	false	0	true
424	F6617-6293	MolPort-046-868-290	2	2	false	false	0	true
425	Molecule	MolPort-010-961-262	2	2	false	false	0	true
426	Molecule	MolPort-000-734-010	2	1	false	false	0	true
427	Molecule	MolPort-008-328-249	2	2	false	false	0	true
428	Molecule	MolPort-009-713-358	2	1	false	false	0	true
429	Molecule	MolPort-000-657-398	2	1	false	false	0	true
430	Molecule	MolPort-010-661-877	2	2	false	false	0	true
431	N-Allyl-2-[3-(2-ethoxy-phenyl)-4-oxo-3,4-dihydro-quinazolin-2-ylsulfanyl]-acetam	MolPort-000-035-396	2	2	false	false	0	true
432	3-(2,4-Dimethyl-phenyl)-2-(2-oxo-2-pyrrolidin-1-yl-ethylsulfanyl)-3H-quinazolin-	MolPort-001-997-749	2	1	false	false	0	true
433	Molecule	MolPort-009-710-101	2	2	false	false	0	true
434	Molecule	MolPort-010-961-271	2	1	false	false	0	true
435	N-[3-(2-Chloro-benzyl)-4-oxo-2-propyl-3,4-dihydro-quinazolin-6-yl]-butyramide	MolPort-000-047-065	2	1	false	false	0	true
436	Molecule	MolPort-003-029-081	2	2	false	false	0	true
437	Molecule	MolPort-008-314-885	2	2	false	false	0	true
438	Molecule	MolPort-002-029-886	2	2	false	false	0	true
439	Molecule	MolPort-003-029-497	2	1	false	false	0	true
440	Molecule	MolPort-000-444-067	2	1	false	false	0	true
441	Molecule	MolPort-000-839-149	2	1	false	false	0	true
442	Molecule	MolPort-002-510-826	2	1	false	false	0	true
443	Molecule	MolPort-003-029-416	2	1	false	false	0	true
444	Molecule	MolPort-007-888-983	2	2	false	false	0	true
445	Molecule	MolPort-009-701-491	2	2	false	false	0	true
446	Molecule	MolPort-010-961-258	2	1	false	false	0	true
447	Molecule	MolPort-000-635-510	2	1	false	false	0	true
448	[3-(2-Ethyl-phenyl)-4-oxo-3,4-dihydro-quinazolin-2-ylsulfanyl]-acetic acid methy	MolPort-000-051-577	2	1	false	false	0	true
449	Molecule	MolPort-009-713-368	2	1	false	false	0	true
450	Molecule	MolPort-007-675-181	2	1	false	false	0	true
451	Molecule	MolPort-016-910-006	2	2	false	false	0	true
452	N-(3-Methoxy-propyl)-2-(4-oxo-3-phenyl-3,4-dihydro-quinazolin-2-ylsulfanyl)-acet	MolPort-002-005-903	3	2	false	false	0	true
453	Molecule	MolPort-000-847-632	2	1	false	false	0	true
454	3-(4-Methoxy-phenyl)-2-(2-piperidin-1-yl-ethylsulfanyl)-3H-quinazolin-4-one	MolPort-000-035-384	2	1	false	false	0	true
455	Molecule	MolPort-002-276-151	2	1	false	false	0	true
456	Molecule	MolPort-010-806-836	2	1	false	false	0	true
457	Molecule	MolPort-003-029-355	2	2	false	false	0	true
458	Molecule	MolPort-007-675-436	2	1	false	false	0	true
459	STOCK6S-44436	MolPort-005-917-410	2	2	false	false	0	true
460	Molecule	MolPort-002-158-064	2	1	false	false	0	true
461	Molecule	MolPort-002-508-835	2	2	false	false	0	true
462	Molecule	MolPort-007-675-439	2	1	false	false	0	true
463	Molecule	MolPort-003-872-842	2	2	false	false	0	true
464	2-((E)-2-Benzo[1,3]dioxol-5-yl-vinyl)-3-benzyl-3H-quinazolin-4-one	MolPort-001-994-765	2	1	false	false	0	true
465	Molecule	MolPort-009-713-329	2	1	false	false	0	true
466	Molecule	MolPort-002-296-958	2	2	false	false	0	true
467	STOCK6S-44852	MolPort-005-917-695	2	2	false	false	0	true
468	3-(2-Methoxy-phenyl)-2-(2-piperidin-1-yl-ethylsulfanyl)-3H-quinazolin-4-one	MolPort-000-035-380	2	1	false	false	0	true
469	Molecule	MolPort-010-961-263	2	2	false	false	0	true
470	Molecule	MolPort-000-635-515	2	1	false	false	0	true
471	Molecule	MolPort-009-713-327	2	2	false	false	0	true
472	Molecule	MolPort-010-961-256	2	1	false	false	0	true
473	Molecule	MolPort-002-592-406	2	1	false	false	0	true
474	Molecule	MolPort-023-300-288	2	1	false	false	0	true
475	Molecule	MolPort-004-892-994	2	1	false	false	0	true
476	Molecule	MolPort-002-661-167	2	1	false	false	0	true
477	Molecule	MolPort-004-892-989	2	2	false	false	0	true
478	Molecule	MolPort-002-534-290	2	2	false	false	0	true
479	Molecule	MolPort-003-060-212	2	2	false	false	0	true
480	Molecule	MolPort-046-842-331	2	1	false	false	0	true
481	Molecule	MolPort-007-635-930	2	2	false	false	0	true
482	Molecule	MolPort-010-796-862	2	1	false	false	0	true
483	Molecule	MolPort-004-000-769	2	1	false	false	0	true
484	STOCK6S-55673	MolPort-005-925-188	2	2	false	false	0	true
485	N-[3-(4-Chloro-benzyl)-2-methyl-4-oxo-3,4-dihydro-quinazolin-6-yl]-3-phenyl-prop	MolPort-000-087-187	2	1	false	false	0	true
486	Molecule	MolPort-002-665-802	2	2	false	false	0	true
487	Molecule	MolPort-009-713-323	2	2	false	false	0	true
488	Molecule	MolPort-002-534-180	2	2	false	false	0	true
489	Molecule	MolPort-009-713-350	2	2	false	false	0	true
490	Molecule	MolPort-007-784-038	2	2	false	false	0	true
491	Molecule	MolPort-006-816-719	2	2	false	false	0	true
492	Molecule	MolPort-003-029-493	2	2	false	false	0	true
493	Molecule	MolPort-000-819-385	2	1	false	false	0	true
494	Molecule	MolPort-007-595-219	2	2	false	false	0	true
495	Molecule	MolPort-010-961-259	2	1	false	false	0	true
496	Molecule	MolPort-010-661-898	2	1	false	false	0	true
497	Molecule	MolPort-010-661-871	2	1	false	false	0	true
498	Molecule	MolPort-003-029-106	2	2	false	false	0	true
499	Molecule	MolPort-010-806-830	2	1	false	false	0	true
500	Molecule	MolPort-010-961-251	2	1	false	false	0	true
501	Molecule	MolPort-007-677-228	2	2	false	false	0	true
502	Molecule	MolPort-007-675-437	2	1	false	false	0	true
503	STOCK6S-49922	MolPort-005-921-169	2	1	false	false	0	true
504	Molecule	MolPort-007-608-233	2	1	false	false	0	true
505	Molecule	MolPort-010-806-841	2	2	false	false	0	true
506	Molecule	MolPort-001-857-227	2	1	false	false	0	true
507	Molecule	MolPort-010-661-897	2	1	false	false	0	true
508	Molecule	MolPort-009-710-097	2	2	false	false	0	true
509	Molecule	MolPort-002-534-229	3	2	false	false	0	true
510	Molecule	MolPort-004-892-990	3	2	false	false	0	true
511	Molecule	MolPort-007-675-434	2	1	false	false	0	true
512	Molecule	MolPort-003-010-674	2	1	false	false	0	true
513	Molecule	MolPort-010-961-250	2	2	false	false	0	true
514	Molecule	MolPort-010-661-945	2	1	false	false	0	true
515	Molecule	MolPort-010-806-849	2	2	false	false	0	true
516	Molecule	MolPort-007-675-501	2	1	false	false	0	true
517	Molecule	MolPort-010-661-895	2	2	false	false	0	true
518	Molecule	MolPort-000-820-027	2	1	false	false	0	true
519	Molecule	MolPort-044-218-403	2	1	false	false	0	true
520	STOCK6S-45849	MolPort-005-918-368	2	2	false	false	0	true
521	Molecule	MolPort-007-675-424	2	2	false	false	0	true
522	Molecule	MolPort-003-029-230	2	2	false	false	0	true
523	Molecule	MolPort-008-325-339	2	2	false	false	0	true
524	Molecule	MolPort-009-713-367	2	1	false	false	0	true
525	Molecule	MolPort-010-806-835	2	1	false	false	0	true
526	Molecule	MolPort-008-325-428	2	2	false	false	0	true
527	Molecule	MolPort-000-635-508	2	1	false	false	0	true
528	Molecule	MolPort-002-314-621	2	2	false	false	0	true
529	N-(3-Benzyl-2-cyclopropyl-4-oxo-3,4-dihydro-quinazolin-6-yl)-propionamide	MolPort-000-087-139	2	2	false	false	0	true
530	Molecule	MolPort-010-661-892	2	1	false	false	0	true
531	Molecule	MolPort-010-961-257	2	1	false	false	0	true
532	Molecule	MolPort-009-713-337	2	2	false	false	0	true
533	Molecule	MolPort-007-675-425	2	1	false	false	0	true
534	Molecule	MolPort-010-661-940	2	1	false	false	0	true
535	Molecule	MolPort-010-961-376	2	1	false	false	0	true
536	Molecule	MolPort-010-661-891	2	1	false	false	0	true
537	STOCK2S-56236	MolPort-009-766-971	2	0	false	false	0	true
538	Molecule	MolPort-010-961-346	2	2	false	false	0	true
539	Molecule	MolPort-002-512-852	2	1	false	false	0	true
540	Molecule	MolPort-000-641-822	2	2	false	false	0	true
541	Molecule	MolPort-010-661-894	2	1	false	false	0	true
542	Molecule	MolPort-002-272-187	2	1	false	false	0	true
543	Molecule	MolPort-003-029-502	2	2	false	false	0	true
544	Molecule	MolPort-007-675-445	2	1	false	false	0	true
545	Molecule	MolPort-007-675-447	2	1	false	false	0	true
546	Molecule	MolPort-007-909-700	2	1	false	false	0	true
547	Molecule	MolPort-008-325-405	2	2	false	false	0	true
548	Molecule	MolPort-000-635-518	2	1	false	false	0	true
549	Molecule	MolPort-004-892-988	2	1	false	false	0	true
550	Molecule	MolPort-002-661-402	2	1	false	false	0	true
551	Molecule	MolPort-007-675-208	2	1	false	false	0	true
552	Molecule	MolPort-007-675-476	2	2	false	false	0	true
553	Molecule	MolPort-010-961-261	2	2	false	false	0	true
554	3-(4-Fluoro-phenyl)-2-(2-morpholin-4-yl-ethylsulfanyl)-3H-quinazolin-4-one	MolPort-000-051-585	2	1	false	false	0	true
555	Molecule	MolPort-000-819-177	2	1	false	false	0	true
556	Molecule	MolPort-002-661-554	2	1	false	false	0	true
557	Molecule	MolPort-006-421-577	2	1	false	false	0	true
558	Molecule	MolPort-003-029-129	2	2	false	false	0	true
559	Molecule	MolPort-007-675-450	2	1	false	false	0	true
560	Molecule	MolPort-006-505-334	2	2	false	false	0	true
561	3-(2-Ethoxy-phenyl)-2-(2-oxo-2-piperidin-1-yl-ethylsulfanyl)-3H-quinazolin-4-one	MolPort-000-035-393	2	1	false	false	0	true
562	Molecule	MolPort-007-675-413	2	2	false	false	0	true
563	Molecule	MolPort-007-734-561	2	1	false	false	0	true
564	Molecule	MolPort-009-713-331	2	1	false	false	0	true
565	Molecule	MolPort-000-635-507	2	2	false	false	0	true
566	Molecule	MolPort-006-386-336	2	1	false	false	0	true
567	Molecule	MolPort-002-090-650	2	1	false	false	0	true
568	Molecule	MolPort-008-325-352	2	1	false	false	0	true
569	Molecule	MolPort-007-677-224	2	2	false	false	0	true
570	Molecule	MolPort-000-637-240	2	2	false	false	0	true
571	Molecule	MolPort-010-806-753	2	2	false	false	0	true
572	Molecule	MolPort-002-668-995	2	1	false	false	0	true
573	Molecule	MolPort-007-598-740	2	2	false	false	0	true
574	Molecule	MolPort-007-675-106	2	2	false	false	0	true
575	Molecule	MolPort-010-961-367	2	1	false	false	0	true
576	Molecule	MolPort-000-635-519	2	2	false	false	0	true
577	Molecule	MolPort-007-582-340	2	1	false	false	0	true
578	Molecule	MolPort-009-713-363	2	1	false	false	0	true
579	Molecule	MolPort-009-713-324	2	1	false	false	0	true
580	Molecule	MolPort-002-227-231	2	1	false	false	0	true
581	Molecule	MolPort-010-814-757	2	2	false	false	0	true
582	Molecule	MolPort-006-421-574	2	1	false	false	0	true
583	Molecule	MolPort-000-635-523	2	1	false	false	0	true
584	Molecule	MolPort-007-734-570	2	1	false	false	0	true
585	Molecule	MolPort-008-317-301	2	2	false	false	0	true
586	Molecule	MolPort-008-325-404	2	2	false	false	0	true
587	Molecule	MolPort-010-806-840	2	1	false	false	0	true
588	Molecule	MolPort-007-675-462	2	2	false	false	0	true
589	Molecule	MolPort-007-608-238	2	1	false	false	0	true
590	Molecule	MolPort-000-726-045	2	2	false	false	0	true
591	(4-Oxo-3-o-tolyl-3,4-dihydro-quinazolin-2-ylsulfanyl)-acetic acid ethyl ester	MolPort-001-958-480	2	1	false	false	0	true
592	Molecule	MolPort-003-107-500	2	2	false	false	0	true
593	Molecule	MolPort-009-713-328	2	1	false	false	0	true
594	Molecule	MolPort-002-775-342	2	1	false	false	0	true
595	Molecule	MolPort-009-713-369	2	1	false	false	0	true
596	Molecule	MolPort-007-675-438	2	1	false	false	0	true
597	2-(1-Benzyl-2-oxo-1,2-dihydro-indol-3-ylidenemethyl)-3-ethyl-3H-quinazolin-4-one	MolPort-001-954-699	2	1	false	false	0	true
598	Molecule	MolPort-002-169-299	2	1	false	false	0	true
599	Molecule	MolPort-000-635-516	2	1	false	false	0	true
600	Molecule	MolPort-009-713-346	2	2	false	false	0	true
601	Molecule	MolPort-005-509-773	2	2	false	false	0	true
602	Molecule	MolPort-010-961-369	2	1	false	false	0	true
603	Molecule	MolPort-000-635-525	2	2	false	false	0	true
604	Molecule	MolPort-010-961-391	2	1	false	false	0	true
605	3-(3-Methoxy-phenyl)-2-(2-piperidin-1-yl-ethylsulfanyl)-3H-quinazolin-4-one	MolPort-000-040-197	2	1	false	false	0	true
606	Molecule	MolPort-000-819-162	2	1	false	false	0	true
607	Molecule	MolPort-002-273-130	2	1	false	false	0	true
608	Molecule	MolPort-007-677-227	2	2	false	false	0	true
609	3-(4-Ethoxy-phenyl)-2-trifluoromethyl-3H-quinazolin-4-one	MolPort-001-892-669	2	1	false	false	0	true
610	Molecule	MolPort-010-961-342	2	2	false	false	0	true
611	QNZ (Compound Template)		2	4	false	false	0	true
612	Meticilina		3	3	false	false	0	false
613	Oxacilina		3	4	false	false	0	true
