# Supplementary material for: Identification of Potential Candidates with Antimicrobial Activity Against Antibiotic-Resistant Staphylococcus aureus Strains: A Hierarchical Bioinformatics Approach
Source: Int J Mol Sci. 2026 Mar 17;27(6):2736. doi: 10.3390/ijms27062736 (PMC13026990; doi:10.3390/ijms27062736)
Supplement: Supplementary file 1 [file ijms-27-02736-s001.zip › QNZ_Table TOXICITY_Final.xlsx]

## Sheet: QNZ Toxicity
INDEX	NAME	MOLPORT ID	TOPKAT_MOUSE_FEMALE_NTP_PREDICTION	TOPKAT_MOUSE_MALE_NTP_PREDICTION	TOPKAT_RAT_FEMALE_NTP_PREDICTION	TOPKAT_RAT_MALE_NTP_PREDICTION	TOPKAT_MOUSE_FEMALE_FDA	TOPKAT_MOUSE_MALE_FDA	TOPKAT_RAT_FEMALE_FDA	TOPKAT_RAT_MALE_FDA	TOPKAT_WOE_PREDICTION	TOPKAT_AMES_PREDICTION	TOPKAT_DTP_PREDICTION
1	Molecule	MolPort-000-728-326	Non-Carcinogen	Non-Carcinogen	Non-Carcinogen	Non-Carcinogen	Non-Carcinogen	Non-Carcinogen	Non-Carcinogen	Non-Carcinogen	Non-Carcinogen	Non-Mutagen	Non-Toxic
2	Molecule	MolPort-000-744-347	Non-Carcinogen	Non-Carcinogen	Non-Carcinogen	Non-Carcinogen	Non-Carcinogen	Non-Carcinogen	Non-Carcinogen	Non-Carcinogen	Non-Carcinogen	Non-Mutagen	Non-Toxic
3	Molecule	MolPort-002-709-662	Non-Carcinogen	Non-Carcinogen	Non-Carcinogen	Non-Carcinogen	Non-Carcinogen	Non-Carcinogen	Non-Carcinogen	Non-Carcinogen	Non-Carcinogen	Non-Mutagen	Non-Toxic
4	Molecule	MolPort-007-975-257	Non-Carcinogen	Non-Carcinogen	Non-Carcinogen	Non-Carcinogen	Non-Carcinogen	Non-Carcinogen	Non-Carcinogen	Non-Carcinogen	Non-Carcinogen	Non-Mutagen	Non-Toxic
5	Molecule	MolPort-001-532-277	Non-Carcinogen	Non-Carcinogen	Non-Carcinogen	Non-Carcinogen	Non-Carcinogen	Non-Carcinogen	Non-Carcinogen	Non-Carcinogen	Non-Carcinogen	Non-Mutagen	Non-Toxic
6	Molecule	MolPort-010-785-753	Non-Carcinogen	Non-Carcinogen	Non-Carcinogen	Non-Carcinogen	Non-Carcinogen	Non-Carcinogen	Non-Carcinogen	Non-Carcinogen	Non-Carcinogen	Non-Mutagen	Non-Toxic
7	2-Benzyl-3-(4-methoxy-phenyl)-3H-quinazolin-4-one	MolPort-001-979-697	Non-Carcinogen	Non-Carcinogen	Non-Carcinogen	Non-Carcinogen	Non-Carcinogen	Non-Carcinogen	Non-Carcinogen	Non-Carcinogen	Non-Carcinogen	Non-Mutagen	Non-Toxic
8	Molecule	MolPort-007-975-293	Non-Carcinogen	Non-Carcinogen	Non-Carcinogen	Non-Carcinogen	Non-Carcinogen	Non-Carcinogen	Non-Carcinogen	Non-Carcinogen	Non-Carcinogen	Non-Mutagen	Non-Toxic
9	Molecule	MolPort-001-633-725	Non-Carcinogen	Non-Carcinogen	Non-Carcinogen	Non-Carcinogen	Non-Carcinogen	Non-Carcinogen	Non-Carcinogen	Non-Carcinogen	Non-Carcinogen	Non-Mutagen	Non-Toxic
10	Molecule	MolPort-019-931-888	Non-Carcinogen	Non-Carcinogen	Non-Carcinogen	Non-Carcinogen	Non-Carcinogen	Non-Carcinogen	Non-Carcinogen	Non-Carcinogen	Non-Carcinogen	Non-Mutagen	Non-Toxic
11	Molecule	MolPort-002-288-462	Non-Carcinogen	Non-Carcinogen	Non-Carcinogen	Non-Carcinogen	Non-Carcinogen	Non-Carcinogen	Non-Carcinogen	Non-Carcinogen	Non-Carcinogen	Non-Mutagen	Non-Toxic
12	Molecule	MolPort-002-665-311	Non-Carcinogen	Non-Carcinogen	Non-Carcinogen	Non-Carcinogen	Non-Carcinogen	Non-Carcinogen	Non-Carcinogen	Non-Carcinogen	Non-Carcinogen	Non-Mutagen	Non-Toxic
13	2-(1-Methyl-2-oxo-2,3-dihydro-1H-indol-3-ylmethyl)-3-phenyl-3H-quinazolin-4-one	MolPort-001-965-869	Non-Carcinogen	Non-Carcinogen	Non-Carcinogen	Non-Carcinogen	Non-Carcinogen	Non-Carcinogen	Non-Carcinogen	Non-Carcinogen	Non-Carcinogen	Non-Mutagen	Non-Toxic
14	2-(1-Ethyl-2-oxo-2,3-dihydro-1H-indol-3-ylmethyl)-3-phenyl-3H-quinazolin-4-one	MolPort-001-965-870	Non-Carcinogen	Non-Carcinogen	Non-Carcinogen	Non-Carcinogen	Non-Carcinogen	Non-Carcinogen	Non-Carcinogen	Non-Carcinogen	Non-Carcinogen	Non-Mutagen	Non-Toxic
15	3-Phenyl-2-piperidin-1-ylmethyl-3H-quinazolin-4-one	MolPort-001-913-400	Non-Carcinogen	Non-Carcinogen	Non-Carcinogen	Non-Carcinogen	Non-Carcinogen	Non-Carcinogen	Non-Carcinogen	Non-Carcinogen	Non-Carcinogen	Non-Mutagen	Non-Toxic
16	Molecule	MolPort-008-333-219	Non-Carcinogen	Non-Carcinogen	Non-Carcinogen	Non-Carcinogen	Non-Carcinogen	Non-Carcinogen	Non-Carcinogen	Non-Carcinogen	Non-Carcinogen	Non-Mutagen	Non-Toxic
17	2-(1-Isopropyl-2-oxo-2,3-dihydro-1H-indol-3-ylmethyl)-3-phenyl-3H-quinazolin-4-o	MolPort-002-003-292	Non-Carcinogen	Non-Carcinogen	Non-Carcinogen	Non-Carcinogen	Non-Carcinogen	Non-Carcinogen	Non-Carcinogen	Non-Carcinogen	Non-Carcinogen	Non-Mutagen	Non-Toxic
18	Molecule	MolPort-002-668-721	Non-Carcinogen	Non-Carcinogen	Non-Carcinogen	Non-Carcinogen	Non-Carcinogen	Non-Carcinogen	Non-Carcinogen	Non-Carcinogen	Non-Carcinogen	Non-Mutagen	Non-Toxic
19	Molecule	MolPort-008-344-861	Non-Carcinogen	Non-Carcinogen	Non-Carcinogen	Non-Carcinogen	Non-Carcinogen	Non-Carcinogen	Non-Carcinogen	Non-Carcinogen	Non-Carcinogen	Non-Mutagen	Non-Toxic
20	Molecule	MolPort-008-342-117	Non-Carcinogen	Non-Carcinogen	Non-Carcinogen	Non-Carcinogen	Non-Carcinogen	Non-Carcinogen	Non-Carcinogen	Non-Carcinogen	Non-Carcinogen	Non-Mutagen	Non-Toxic
21	Molecule	MolPort-016-900-298	Non-Carcinogen	Non-Carcinogen	Non-Carcinogen	Non-Carcinogen	Non-Carcinogen	Non-Carcinogen	Non-Carcinogen	Non-Carcinogen	Non-Carcinogen	Non-Mutagen	Non-Toxic
22	Molecule	MolPort-016-910-415	Non-Carcinogen	Non-Carcinogen	Non-Carcinogen	Non-Carcinogen	Non-Carcinogen	Non-Carcinogen	Non-Carcinogen	Non-Carcinogen	Non-Carcinogen	Non-Mutagen	Non-Toxic
23	Molecule	MolPort-002-274-146	Non-Carcinogen	Non-Carcinogen	Non-Carcinogen	Non-Carcinogen	Non-Carcinogen	Non-Carcinogen	Non-Carcinogen	Non-Carcinogen	Non-Carcinogen	Non-Mutagen	Non-Toxic
24	Molecule	MolPort-008-344-602	Non-Carcinogen	Non-Carcinogen	Non-Carcinogen	Non-Carcinogen	Non-Carcinogen	Non-Carcinogen	Non-Carcinogen	Non-Carcinogen	Non-Carcinogen	Non-Mutagen	Non-Toxic
25	2-[2-Oxo-1,2-dihydro-indol-(3Z)-ylidenemethyl]-3-phenethyl-3H-quinazolin-4-one	MolPort-002-021-656	Non-Carcinogen	Non-Carcinogen	Non-Carcinogen	Non-Carcinogen	Non-Carcinogen	Non-Carcinogen	Non-Carcinogen	Non-Carcinogen	Non-Carcinogen	Non-Mutagen	Non-Toxic
26	2-(2-Benzo[1,3]dioxol-5-yl-vinyl)-3-methyl-3H-quinazolin-4-one	MolPort-001-964-357	Non-Carcinogen	Non-Carcinogen	Non-Carcinogen	Non-Carcinogen	Non-Carcinogen	Non-Carcinogen	Non-Carcinogen	Non-Carcinogen	Non-Carcinogen	Non-Mutagen	Non-Toxic
27	Molecule	MolPort-007-608-380	Non-Carcinogen	Non-Carcinogen	Non-Carcinogen	Non-Carcinogen	Non-Carcinogen	Non-Carcinogen	Non-Carcinogen	Non-Carcinogen	Non-Carcinogen	Non-Mutagen	Non-Toxic
28	N-Allyl-2-[3-(4-ethyl-phenyl)-4-oxo-3,4-dihydro-quinazolin-2-ylsulfanyl]-acetami	MolPort-001-997-751	Non-Carcinogen	Non-Carcinogen	Non-Carcinogen	Non-Carcinogen	Non-Carcinogen	Non-Carcinogen	Non-Carcinogen	Non-Carcinogen	Non-Carcinogen	Non-Mutagen	Non-Toxic
29	Molecule	MolPort-000-739-421	Non-Carcinogen	Non-Carcinogen	Non-Carcinogen	Non-Carcinogen	Non-Carcinogen	Non-Carcinogen	Non-Carcinogen	Non-Carcinogen	Non-Carcinogen	Non-Mutagen	Non-Toxic
30	Molecule	MolPort-009-713-376	Non-Carcinogen	Non-Carcinogen	Non-Carcinogen	Non-Carcinogen	Non-Carcinogen	Non-Carcinogen	Non-Carcinogen	Non-Carcinogen	Non-Carcinogen	Non-Mutagen	Non-Toxic
31	Molecule	MolPort-009-713-357	Non-Carcinogen	Non-Carcinogen	Non-Carcinogen	Non-Carcinogen	Non-Carcinogen	Non-Carcinogen	Non-Carcinogen	Non-Carcinogen	Non-Carcinogen	Non-Mutagen	Non-Toxic
32	Molecule	MolPort-047-898-129	Non-Carcinogen	Non-Carcinogen	Non-Carcinogen	Non-Carcinogen	Non-Carcinogen	Non-Carcinogen	Non-Carcinogen	Non-Carcinogen	Non-Carcinogen	Non-Mutagen	Non-Toxic
33	Molecule	MolPort-004-832-102	Non-Carcinogen	Non-Carcinogen	Non-Carcinogen	Non-Carcinogen	Non-Carcinogen	Non-Carcinogen	Non-Carcinogen	Non-Carcinogen	Non-Carcinogen	Non-Mutagen	Non-Toxic
34	MDL Molfile	MolPort-003-965-540	Non-Carcinogen	Non-Carcinogen	Non-Carcinogen	Non-Carcinogen	Non-Carcinogen	Non-Carcinogen	Non-Carcinogen	Non-Carcinogen	Non-Carcinogen	Non-Mutagen	Non-Toxic
35	Molecule	MolPort-002-017-868	Non-Carcinogen	Non-Carcinogen	Non-Carcinogen	Non-Carcinogen	Non-Carcinogen	Non-Carcinogen	Non-Carcinogen	Non-Carcinogen	Non-Carcinogen	Non-Mutagen	Non-Toxic
36	Molecule	MolPort-004-832-105	Non-Carcinogen	Non-Carcinogen	Non-Carcinogen	Non-Carcinogen	Non-Carcinogen	Non-Carcinogen	Non-Carcinogen	Non-Carcinogen	Non-Carcinogen	Non-Mutagen	Non-Toxic
37	Molecule	MolPort-008-334-857	Non-Carcinogen	Non-Carcinogen	Non-Carcinogen	Non-Carcinogen	Non-Carcinogen	Non-Carcinogen	Non-Carcinogen	Non-Carcinogen	Non-Carcinogen	Non-Mutagen	Non-Toxic
38	Molecule	MolPort-007-579-520	Non-Carcinogen	Non-Carcinogen	Non-Carcinogen	Non-Carcinogen	Non-Carcinogen	Non-Carcinogen	Non-Carcinogen	Non-Carcinogen	Non-Carcinogen	Non-Mutagen	Non-Toxic
39	Molecule	MolPort-003-029-079	Non-Carcinogen	Non-Carcinogen	Non-Carcinogen	Non-Carcinogen	Non-Carcinogen	Non-Carcinogen	Non-Carcinogen	Non-Carcinogen	Non-Carcinogen	Non-Mutagen	Non-Toxic
40	Molecule	MolPort-000-853-802	Non-Carcinogen	Non-Carcinogen	Non-Carcinogen	Non-Carcinogen	Non-Carcinogen	Non-Carcinogen	Non-Carcinogen	Non-Carcinogen	Non-Carcinogen	Non-Mutagen	Non-Toxic
41	Molecule	MolPort-003-029-080	Non-Carcinogen	Non-Carcinogen	Non-Carcinogen	Non-Carcinogen	Non-Carcinogen	Non-Carcinogen	Non-Carcinogen	Non-Carcinogen	Non-Carcinogen	Non-Mutagen	Non-Toxic
42	Molecule	MolPort-009-713-335	Non-Carcinogen	Non-Carcinogen	Non-Carcinogen	Non-Carcinogen	Non-Carcinogen	Non-Carcinogen	Non-Carcinogen	Non-Carcinogen	Non-Carcinogen	Non-Mutagen	Non-Toxic
43	Molecule	MolPort-004-832-103	Non-Carcinogen	Non-Carcinogen	Non-Carcinogen	Non-Carcinogen	Non-Carcinogen	Non-Carcinogen	Non-Carcinogen	Non-Carcinogen	Non-Carcinogen	Non-Mutagen	Non-Toxic
44	Molecule	MolPort-001-844-431	Non-Carcinogen	Non-Carcinogen	Non-Carcinogen	Non-Carcinogen	Non-Carcinogen	Non-Carcinogen	Non-Carcinogen	Non-Carcinogen	Non-Carcinogen	Non-Mutagen	Non-Toxic
45	Molecule	MolPort-000-734-010	Non-Carcinogen	Non-Carcinogen	Non-Carcinogen	Non-Carcinogen	Non-Carcinogen	Non-Carcinogen	Non-Carcinogen	Non-Carcinogen	Non-Carcinogen	Non-Mutagen	Non-Toxic
46	Molecule	MolPort-009-713-358	Non-Carcinogen	Non-Carcinogen	Non-Carcinogen	Non-Carcinogen	Non-Carcinogen	Non-Carcinogen	Non-Carcinogen	Non-Carcinogen	Non-Carcinogen	Non-Mutagen	Non-Toxic
47	Molecule	MolPort-000-657-398	Non-Carcinogen	Non-Carcinogen	Non-Carcinogen	Non-Carcinogen	Non-Carcinogen	Non-Carcinogen	Non-Carcinogen	Non-Carcinogen	Non-Carcinogen	Non-Mutagen	Non-Toxic
48	N-[3-(2-Chloro-benzyl)-4-oxo-2-propyl-3,4-dihydro-quinazolin-6-yl]-butyramide	MolPort-000-047-065	Non-Carcinogen	Non-Carcinogen	Non-Carcinogen	Non-Carcinogen	Non-Carcinogen	Non-Carcinogen	Non-Carcinogen	Non-Carcinogen	Non-Carcinogen	Non-Mutagen	Non-Toxic
49	Molecule	MolPort-003-029-416	Non-Carcinogen	Non-Carcinogen	Non-Carcinogen	Non-Carcinogen	Non-Carcinogen	Non-Carcinogen	Non-Carcinogen	Non-Carcinogen	Non-Carcinogen	Non-Mutagen	Non-Toxic
50	Molecule	MolPort-009-701-491	Non-Carcinogen	Non-Carcinogen	Non-Carcinogen	Non-Carcinogen	Non-Carcinogen	Non-Carcinogen	Non-Carcinogen	Non-Carcinogen	Non-Carcinogen	Non-Mutagen	Non-Toxic
51	[3-(2-Ethyl-phenyl)-4-oxo-3,4-dihydro-quinazolin-2-ylsulfanyl]-acetic acid methy	MolPort-000-051-577	Non-Carcinogen	Non-Carcinogen	Non-Carcinogen	Non-Carcinogen	Non-Carcinogen	Non-Carcinogen	Non-Carcinogen	Non-Carcinogen	Non-Carcinogen	Non-Mutagen	Non-Toxic
52	Molecule	MolPort-009-713-368	Non-Carcinogen	Non-Carcinogen	Non-Carcinogen	Non-Carcinogen	Non-Carcinogen	Non-Carcinogen	Non-Carcinogen	Non-Carcinogen	Non-Carcinogen	Non-Mutagen	Non-Toxic
53	Molecule	MolPort-016-910-006	Non-Carcinogen	Non-Carcinogen	Non-Carcinogen	Non-Carcinogen	Non-Carcinogen	Non-Carcinogen	Non-Carcinogen	Non-Carcinogen	Non-Carcinogen	Non-Mutagen	Non-Toxic
54	N-(3-Methoxy-propyl)-2-(4-oxo-3-phenyl-3,4-dihydro-quinazolin-2-ylsulfanyl)-acet	MolPort-002-005-903	Non-Carcinogen	Non-Carcinogen	Non-Carcinogen	Non-Carcinogen	Non-Carcinogen	Non-Carcinogen	Non-Carcinogen	Non-Carcinogen	Non-Carcinogen	Non-Mutagen	Non-Toxic
55	Molecule	MolPort-003-872-842	Non-Carcinogen	Non-Carcinogen	Non-Carcinogen	Non-Carcinogen	Non-Carcinogen	Non-Carcinogen	Non-Carcinogen	Non-Carcinogen	Non-Carcinogen	Non-Mutagen	Non-Toxic
56	2-((E)-2-Benzo[1,3]dioxol-5-yl-vinyl)-3-benzyl-3H-quinazolin-4-one	MolPort-001-994-765	Non-Carcinogen	Non-Carcinogen	Non-Carcinogen	Non-Carcinogen	Non-Carcinogen	Non-Carcinogen	Non-Carcinogen	Non-Carcinogen	Non-Carcinogen	Non-Mutagen	Non-Toxic
57	Molecule	MolPort-009-713-329	Non-Carcinogen	Non-Carcinogen	Non-Carcinogen	Non-Carcinogen	Non-Carcinogen	Non-Carcinogen	Non-Carcinogen	Non-Carcinogen	Non-Carcinogen	Non-Mutagen	Non-Toxic
58	Molecule	MolPort-002-592-406	Non-Carcinogen	Non-Carcinogen	Non-Carcinogen	Non-Carcinogen	Non-Carcinogen	Non-Carcinogen	Non-Carcinogen	Non-Carcinogen	Non-Carcinogen	Non-Mutagen	Non-Toxic
59	Molecule	MolPort-023-300-288	Non-Carcinogen	Non-Carcinogen	Non-Carcinogen	Non-Carcinogen	Non-Carcinogen	Non-Carcinogen	Non-Carcinogen	Non-Carcinogen	Non-Carcinogen	Non-Mutagen	Non-Toxic
60	Molecule	MolPort-007-635-930	Non-Carcinogen	Non-Carcinogen	Non-Carcinogen	Non-Carcinogen	Non-Carcinogen	Non-Carcinogen	Non-Carcinogen	Non-Carcinogen	Non-Carcinogen	Non-Mutagen	Non-Toxic
61	N-[3-(4-Chloro-benzyl)-2-methyl-4-oxo-3,4-dihydro-quinazolin-6-yl]-3-phenyl-prop	MolPort-000-087-187	Non-Carcinogen	Non-Carcinogen	Non-Carcinogen	Non-Carcinogen	Non-Carcinogen	Non-Carcinogen	Non-Carcinogen	Non-Carcinogen	Non-Carcinogen	Non-Mutagen	Non-Toxic
62	Molecule	MolPort-003-029-106	Non-Carcinogen	Non-Carcinogen	Non-Carcinogen	Non-Carcinogen	Non-Carcinogen	Non-Carcinogen	Non-Carcinogen	Non-Carcinogen	Non-Carcinogen	Non-Mutagen	Non-Toxic
63	STOCK6S-49922	MolPort-005-921-169	Non-Carcinogen	Non-Carcinogen	Non-Carcinogen	Non-Carcinogen	Non-Carcinogen	Non-Carcinogen	Non-Carcinogen	Non-Carcinogen	Non-Carcinogen	Non-Mutagen	Non-Toxic
64	Molecule	MolPort-010-661-897	Non-Carcinogen	Non-Carcinogen	Non-Carcinogen	Non-Carcinogen	Non-Carcinogen	Non-Carcinogen	Non-Carcinogen	Non-Carcinogen	Non-Carcinogen	Non-Mutagen	Non-Toxic
65	Molecule	MolPort-003-029-230	Non-Carcinogen	Non-Carcinogen	Non-Carcinogen	Non-Carcinogen	Non-Carcinogen	Non-Carcinogen	Non-Carcinogen	Non-Carcinogen	Non-Carcinogen	Non-Mutagen	Non-Toxic
66	Molecule	MolPort-009-713-337	Non-Carcinogen	Non-Carcinogen	Non-Carcinogen	Non-Carcinogen	Non-Carcinogen	Non-Carcinogen	Non-Carcinogen	Non-Carcinogen	Non-Carcinogen	Non-Mutagen	Non-Toxic
67	Molecule	MolPort-008-325-405	Non-Carcinogen	Non-Carcinogen	Non-Carcinogen	Non-Carcinogen	Non-Carcinogen	Non-Carcinogen	Non-Carcinogen	Non-Carcinogen	Non-Carcinogen	Non-Mutagen	Non-Toxic
68	Molecule	MolPort-006-421-577	Non-Carcinogen	Non-Carcinogen	Non-Carcinogen	Non-Carcinogen	Non-Carcinogen	Non-Carcinogen	Non-Carcinogen	Non-Carcinogen	Non-Carcinogen	Non-Mutagen	Non-Toxic
69	3-(2-Ethoxy-phenyl)-2-(2-oxo-2-piperidin-1-yl-ethylsulfanyl)-3H-quinazolin-4-one	MolPort-000-035-393	Non-Carcinogen	Non-Carcinogen	Non-Carcinogen	Non-Carcinogen	Non-Carcinogen	Non-Carcinogen	Non-Carcinogen	Non-Carcinogen	Non-Carcinogen	Non-Mutagen	Non-Toxic
70	Molecule	MolPort-002-090-650	Non-Carcinogen	Non-Carcinogen	Non-Carcinogen	Non-Carcinogen	Non-Carcinogen	Non-Carcinogen	Non-Carcinogen	Non-Carcinogen	Non-Carcinogen	Non-Mutagen	Non-Toxic
71	Molecule	MolPort-008-325-352	Non-Carcinogen	Non-Carcinogen	Non-Carcinogen	Non-Carcinogen	Non-Carcinogen	Non-Carcinogen	Non-Carcinogen	Non-Carcinogen	Non-Carcinogen	Non-Mutagen	Non-Toxic
72	Molecule	MolPort-007-608-238	Non-Carcinogen	Non-Carcinogen	Non-Carcinogen	Non-Carcinogen	Non-Carcinogen	Non-Carcinogen	Non-Carcinogen	Non-Carcinogen	Non-Carcinogen	Non-Mutagen	Non-Toxic
73	Molecule	MolPort-009-713-369	Non-Carcinogen	Non-Carcinogen	Non-Carcinogen	Non-Carcinogen	Non-Carcinogen	Non-Carcinogen	Non-Carcinogen	Non-Carcinogen	Non-Carcinogen	Non-Mutagen	Non-Toxic
74	2-(1-Benzyl-2-oxo-1,2-dihydro-indol-3-ylidenemethyl)-3-ethyl-3H-quinazolin-4-one	MolPort-001-954-699	Non-Carcinogen	Non-Carcinogen	Non-Carcinogen	Non-Carcinogen	Non-Carcinogen	Non-Carcinogen	Non-Carcinogen	Non-Carcinogen	Non-Carcinogen	Non-Mutagen	Non-Toxic
75	Molecule	MolPort-002-169-299	Non-Carcinogen	Non-Carcinogen	Non-Carcinogen	Non-Carcinogen	Non-Carcinogen	Non-Carcinogen	Non-Carcinogen	Non-Carcinogen	Non-Carcinogen	Non-Mutagen	Non-Toxic
76	Molecule	MolPort-002-273-130	Non-Carcinogen	Non-Carcinogen	Non-Carcinogen	Non-Carcinogen	Non-Carcinogen	Non-Carcinogen	Non-Carcinogen	Non-Carcinogen	Non-Carcinogen	Non-Mutagen	Non-Toxic
77	Molecule	MolPort-010-961-342	Non-Carcinogen	Non-Carcinogen	Non-Carcinogen	Non-Carcinogen	Non-Carcinogen	Non-Carcinogen	Non-Carcinogen	Non-Carcinogen	Non-Carcinogen	Non-Mutagen	Non-Toxic
78	QNZ (Compound Template)		Non-Carcinogen	Non-Carcinogen	Non-Carcinogen	Non-Carcinogen	Non-Carcinogen	Single-Carcinogen	Non-Carcinogen	Single-Carcinogen	Carcinogen	Non-Mutagen	Toxic
79	Meticilina		Non-Carcinogen	Non-Carcinogen	Non-Carcinogen	Non-Carcinogen	Non-Carcinogen	Non-Carcinogen	Non-Carcinogen	Non-Carcinogen	Non-Carcinogen	Non-Mutagen	Non-Toxic
80	Oxacilina		Non-Carcinogen	Non-Carcinogen	Non-Carcinogen	Non-Carcinogen	Non-Carcinogen	Non-Carcinogen	Non-Carcinogen	Non-Carcinogen	Non-Carcinogen	Non-Mutagen	Non-Toxic
